# Supplementary material for: WRN inhibition leads to its chromatin-associated degradation via the PIAS4-RNF4-p97/VCP axis
Source: Nat Commun. 2024 Jul 18;15:6059. doi: 10.1038/s41467-024-50178-3 (PMC11258360; doi:10.1038/s41467-024-50178-3)
Supplement: Supplementary file 6 — Source Data [file 41467_2024_50178_MOESM6_ESM.xlsx]

## Sheet: Figure 1
Figure 1 C														Figure 1 D - Markers in kDa
	HCT-116			SW-48			HT-29			USOS				anti-Cleaved PARP1
	Rep1	Rep2	Rep3	Rep1	Rep2	Rep3	Rep1	Rep2	Rep3	Rep1	Rep2	Rep3
Normalized yH2AX Signal	92.8269	104.652	89.2777	99.0211	93.33	97.7193	0.87102	-1.56906	-0.128973	-4.5746	6.37805	-2.1623
Mean	95.59			96.69			-0.2757			-0.1196
SD	8.04991			2.98187			1.22663			5.75496
Figure 1 E
Viability														anti-phospho CHK1
Concentration	HCT-116						HT-29
[WRNi] uM	Rep1	Rep2	Rep3	Rep4	Rep5	Rep6	Rep1	Rep2	Rep3	Rep4	Rep5	Rep6
9.99	-4.93	-1.75	-3.19	-4.98	-7.98	-6.92	100.8	90.4	105.5	100.33	102.267	100
2.997	-4.56	0.96	-2.53	5.63	4.13	2.4	106	95.8	96.4	99.5	96.7	101
0.999	-1.34	4.65	-8.35	5.72	5.29	11	102	104	92.6	98.1	90.5	99.2
0.29	-5	4	-9.92	5.58	10.8	10.6	108	107	97.3	101	102	89.9
0.09668	13.7	14.2	16.5	13.7	15.7	19.9	103	109	96.2	88.4	82.4	95
0.03223	75.3	73.9	96.4	72.5	69	69.6	100	100	103	99	97.1	100
0.00998	88	87.8	108	98.2	96	102	108	105	109	111	102	103		anti-phospho CHK2
0.003327	98	84.9	109	118	101	108	101	106	105	97.8	98	99
0.001248	102	105	110	94.7	103	113	100	109	116	103	100	100
0.000416	105	116	110	97.6	102	103	100	106	108	110	108	101
Figure 1 F
Helicase
Concentration	WRN				BLM
[WRNi] uM	Rep1	Rep2	Rep3	Rep4	Rep1	Rep2	Rep3	Rep4
9.9	2.75133	1.3818	1.74277	1.33905	100.314	100.841	99.633	99.3292
3.3	3.35623	1.94375	2.74129	1.83961	101.175	101.062	98.0548	99.5231						anti-phospho H2AX (yH2AX)
1.1	7.72959	2.80529	7.38656	3.7887	98.8324	96.2597	97.9564	96.4634
0.366667	21.4313	6.54949	20.8188	5.0844	99.0001	97.4469	98.3693	96.2579
0.122222	23.05	24.7678	21.2829	23.6835	99.6691	96.4425	97.2597	95.7076
0.0407407	59.1025	63.6648	61.2896	59.4292	99.9996	97.9891	98.2788	94.2276
0.0135802	80.2732	78.8585	79.0992	75.2675	99.7496	95.4455	98.5891	96.0469
0.00452675	91.1223	94.6863	92.0929	91.139	99.8888	99.3971	99.9238	97.8054
0.00150892	94.9607	96.4072	95.8855	96.6401	100.28	98.872	97.8488	89.2223
0.00050297	99.2667	99.0122	97.0373	97.8422	99.0212	98.666	99.2782	99.689						anti-GAPDH
Figure 1 G	Data shown above was used to calcualte the reported IC/EC50 values, along with the following data
ATPase
[WRNi] uM	WRN								BLM
9.9	1.33773	1.64434	7.0284	4.63363					117.201	110.204	120.546	108.551
3.3	5.2676	3.55235	3.94232	7.83641					119.858	113.781	117.09	111.821
1.1	13.29	4.5096	16.0304	6.74252					118.757	91.8024	117.899	108.556
0.366667	33.3297	10.0685	25.52	7.98687					117.971	87.5931	88.8914	107.002
0.122222	36.4471	29.8476	38.9696	27.7777					115.271	86.1683	119.482	110.865
0.0407407	86.4436	65.3563	92.7516	71.7476					120.166	86.8831	92.867	114.877
0.0135802	88.4382	95.4359	84.4681	75.2619					120.885	86.9893	121.198	109.539
0.00452675	132.653	102.288	128.045	93.181					118.065	87.0166	122.38	109.292
0.00150892	135.422	110.329	133.106	103.491					117.432	90.138	117.416	97.7755
0.00050297	110.213	105.985	107.977	104.279					90.0299	100.341	115.051	109.308
yH2AX
[WRNi] uM	HCT-116						HT-29
0.000416	2.56	3.54	1.52	-0.2	2.58	0.549	2.82	4.6	2.97	1.67	-0.626	-2.99
0.001248	2.03	2.18	3.32	2.05	-0.514	2.69	-0.441	5.56	4.31	0.0611	-1.15	-1.94
0.003327	1.64	5.59	4.66	2.09	5.24	3.53	5.17	3.41	4.54	0.697	2.83	-4.19
0.00998	6.9	12.2	10.3	8.09	7.73	11.1	4.05	-1.06	3.44	2.71	0.416	2.86
0.03223	24.1	27.6	20.7	28.2	26.1	28.7	6.25	4.12	3.48	-0.555	-1.72	0.256
0.09668	39.4	51.7	47	43.8	38.8	49.4	1.76	5.09	5.91	4.03	0.364	0.622
0.29	76.9	78	86.3	67.2	69	78.5	4.42	7.96	5.87	2.34	0.00263	1.7
0.999	95.8	102	105	92.8	85.2	83.2	4.98	7.78	4.83	0.796	-1.12	4.19
2.997	98	109	106	94.5	88.2	90.9	2.91	3.83	3.5	0.697	1.63	2.92
9.99	99.2	107	110	100	86.4	82.8	1.12	6.57	-0.0577	-3.46	-3.94	-4.71

## Sheet: Figure 2
Figure 2 C									Figure 2 E									Figure 2 F
	[WRNi] uM	U2OS			HCT116						DMSO			WRNi				[WRNi] uM	Bound			Slow			Fast
		Average	SD	N	Average	SD	N		Diff. Co. um^3/s		Mean	SD	N	Mean	SD	N			Mean	SD	N	Mean	SD	N	Mean	SD	N
	3.81e-05	99.9258	6.54093	64	99.7237	10.2369	64			0.003	0.00885205	0.00273092	130	0.0228629	0.00680861	92		0.01	0.237592	0.0232425	71	0.236771	0.00682784	71	0.525909	0.0222626	71
	7.63e-05	99.2672	5.55965	64	100.51	10.3433	64			0.0032925	0.00741991	0.00192475	130	0.0194074	0.0046517	92		0.0195312	0.25286	0.0112549	8	0.236467	0.00484132	8	0.509583	0.0136546	8
	0.000153	100.497	6.38312	64	101.332	10.0062	64			0.00361351	0.00657123	0.00153762	130	0.0174432	0.00365785	92		0.0390625	0.257379	0.0105657	8	0.237241	0.00709369	8	0.505128	0.0103315	8
	0.000305	100.177	5.87474	64	99.2332	12.4927	64			0.00396582	0.00596407	0.00130246	130	0.0160351	0.00305175	92		0.078125	0.288281	0.0128172	8	0.237555	0.0079046	8	0.475088	0.0162428	8
	0.00061	100.172	5.80162	64	101.894	9.93489	64			0.00435249	0.00551323	0.00115348	130	0.0149945	0.00268645	92		0.15625	0.321601	0.013533	8	0.228344	0.00437452	8	0.451532	0.0140368	8
	0.001221	99.9619	6.15987	64	99.5266	10.2291	64			0.00477685	0.00517254	0.00105709	130	0.0142186	0.0024691	92		0.3125	0.35914	0.00987514	8	0.220758	0.00375184	8	0.421177	0.00987126	8
	0.002441	99.7396	7.70638	64	100.034	10.2169	64			0.00524259	0.00491722	0.000994265	130	0.0136542	0.00233706	92		0.625	0.400484	0.0121724	8	0.21191	0.00612071	8	0.388463	0.0109777	8
	0.004883	99.3186	6.18249	64	100.465	9.49786	64			0.00575373	0.00472578	0.000951836	130	0.0132463	0.00224911	92		1.25	0.431972	0.022367	8	0.201992	0.00612044	8	0.362694	0.018464	8
	0.009766	100.498	5.40601	64	97.6796	10.6707	64			0.00631471	0.00458919	0.000922519	130	0.0129789	0.00219047	92		2.5	0.473164	0.0133028	8	0.189093	0.00722961	8	0.33769	0.00887275	8
	0.019531	98.7666	5.70918	64	99.1176	10.8067	64			0.00693039	0.00449774	0.000900957	130	0.0128282	0.00216058	92		5	0.496923	0.0201032	8	0.183186	0.00680916	8	0.3223	0.0144427	8
	0.039063	99.1463	5.53205	64	98.3242	9.04472	64			0.00760609	0.00444631	0.000884624	130	0.0127832	0.00216701	92		10	0.523344	0.0167632	56	0.171944	0.00891331	56	0.303705	0.0131052	56
	0.078125	97.5097	5.14212	64	95.3777	9.80457	64			0.00834768	0.00443164	0.000872874	130	0.0128333	0.00221367	92
	0.15625	97.0607	5.76082	64	92.7892	9.36762	64			0.00916157	0.00445217	0.000866016	130	0.0129689	0.00229603	92
	0.3125	99.3698	6.69188	64	92.2282	9.66098	64			0.0100548	0.00450691	0.000864927	130	0.0131761	0.0024001	92		Figure 2 G	Diff. Co. um^3/s
	0.625	98.8572	5.59369	64	90.5383	8.28179	64			0.0110351	0.0045947	0.000870744	130	0.0134364	0.00250483	92			DMSO	WRNi
	1.25	98.344	6.07862	64	86.3942	10.9004	64			0.0121111	0.00471529	0.000884929	130	0.0137348	0.00258815	92			0.271774	0.519052
	2.5	99.4994	7.26087	64	86.1239	7.71111	64			0.0132919	0.00486626	0.00090814	130	0.0140482	0.00263082	92			0.279259	0.518513
	5	100.387	5.21024	64	85.8189	9.15262	64			0.0145878	0.00504844	0.0009408	130	0.0143697	0.00262696	92			0.298982	0.573768
	10	97.7825	5.33738	64	85.4137	8.73395	64			0.0160101	0.00525705	0.000981049	130	0.0146703	0.00256995	92
	20	99.1765	6.14149	64	86.5465	9.5742	64			0.0175711	0.00549168	0.0010267	130	0.014936	0.00245252	92
										0.0192842	0.00574683	0.00107409	130	0.0151345	0.00227071	92		Figure 2 H
Figure 2 D										0.0211644	0.00601547	0.00111897	130	0.0152384	0.00206159	92			WRN Diffusion Coeffient (% DMSO)			WRN Spot Density (% DMSO)
	Diff. Co. um^3/s									0.0232279	0.00629012	0.00115591	130	0.015228	0.0018935	92		0.052338	99.0477	9.77357	48	96.2743	12.9178	48
	DMSO	WRNi								0.0254926	0.00656693	0.00117909	130	0.0150954	0.00180969	92		0.255069*	95.82848*	5.420729*	48*	102.904*	19.11375*	48*
	2.04	1.32								0.0279781	0.00683397	0.00118211	130	0.0148119	0.00179446	92		0.453663	90.4547	4.72016	48	97.4187	16.3758	48
	1.84	1.26								0.0307059	0.00708807	0.00116755	130	0.0143821	0.00180415	92		0.656892*	90.23157*	5.296536*	48*	114.0115*	19.16171*	48*
	1.82	1.34								0.0336997	0.00732465	0.00114601	130	0.0138164	0.00180302	92		0.860237	88.2239	6.08217	48	97.1228	20.8624	48
	2.03	1.42								0.0369854	0.00753805	0.00112996	130	0.0131299	0.00177505	92		1.089334*	89.31254*	5.313861*	48*	101.297*	11.28288*	48*
	1.95	1.42								0.0405914	0.00772448	0.00112789	130	0.0123539	0.00171888	92		1.31869	87.2841	6.27103	48	90.4722	14.6893	48
	1.83	1.48								0.044549	0.00787644	0.00114256	130	0.011521	0.00164244	92		1.521557*	85.41916*	6.625685*	48*	103.5105*	20.78051*	48*
	1.98	1.32								0.0488925	0.00798828	0.00116575	130	0.0106678	0.00156475	92		1.72424	86.1912	6.09797	48	83.1231	14.4665	48
	1.86	1.33								0.0536595	0.00805813	0.00118196	130	0.00982626	0.00150567	92		1.922934*	84.89547*	5.665905*	48*	114.9876*	12.84368*	48*
	1.87	1.43								0.0588912	0.00808931	0.00118054	130	0.00903143	0.00147143	92		2.12541	83.213	6.07073	48	83.313	16.4162	48
	1.86	1.48								0.064633	0.00808074	0.00115842	130	0.00830241	0.00145267	92		2.377697*	84.30071*	5.300003*	48*	86.99568*	10.63601*	48*
	1.99	1.47								0.0709347	0.0080329	0.00111803	130	0.00765359	0.00144256	92		2.58027	81.8717	4.49624	48	88.6852	12.5448	48
	1.85	1.4								0.0778507	0.0079511	0.00106983	130	0.00709938	0.00143379	92		2.779063*	82.07074*	5.198529*	48*	87.52482*	18.05787*	48*
	1.98	1.44								0.0854411	0.00784174	0.00103194	130	0.00664666	0.0014146	92		2.98161	82.0727	4.31228	48	92.0063	16.762	48
	1.82	1.43								0.0937715	0.00771434	0.001021	130	0.00629515	0.00138832	92		3.187396*	81.68809*	5.542651*	48*	80.38316*	18.98148*	48*
	1.77	1.5								0.102914	0.00757818	0.00103699	130	0.00603628	0.00136984	92		3.41399	81.8869	5.9462	48	79.6141	9.08124	48
	1.82	1.26								0.112948	0.00743947	0.00106808	130	0.0058567	0.00137144	92		3.640584*	80.45718*	6.004383*	48*	72.07598*	10.66518*	48*
	1.89	1.37								0.12396	0.00730883	0.00110375	130	0.00573647	0.00139243	92		3.84328	82.246	6.33509	48	87.8637	13.1629	48
	1.87	1.32								0.136046	0.00719814	0.0011428	130	0.00566138	0.00141823	92		4.045775*	80.17674*	5.944745*	48*	59.77258*	9.171318*	48*
	1.97	1.44								0.149311	0.00712718	0.00119622	130	0.0056381	0.00144978	92		4.24436	80.3548	4.48127	48	80.9998	11.2388	48
	1.86	1.37								0.163868	0.00711839	0.00127613	130	0.0056783	0.00152036	92		4.44739*	77.65703*	5.694555*	48*	69.46318*	11.67001*	48*
										0.179845	0.00719328	0.00138448	130	0.00579531	0.00164743	92		4.69484	81.0294	12.9475	48	63.3767	11.57	48
										0.19738	0.00736739	0.00152784	130	0.00600196	0.00182895	92		4.897627*	79.49265*	8.207504*	48*	65.02195*	11.81854*	48*
										0.216624	0.00765092	0.0017157	130	0.00631433	0.00208011	92		5.09635	76.9053	8.0684	48	57.4248	17.7431	48
										0.237745	0.00804265	0.00191758	130	0.00670518	0.00233899	92		5.298808*	76.54026*	6.029032*	48*	69.22371*	15.66107*	48*
										0.260925	0.00850365	0.00189377	130	0.00704625	0.00230039	92		5.50152	76.7521	6.86854	48	52.7525	11.0455	48
										0.286365	0.00900705	0.00166424	130	0.00724058	0.00182088	92		5.727193*	79.84216*	8.307613*	48*	67.33677*	12.72934*	48*
										0.314285	0.00956746	0.00154717	130	0.00742262	0.00144771	92		5.9531	76.1563	6.63526	48	47.1357	8.42691	48
										0.344927	0.0101952	0.00157961	130	0.00771651	0.00157004	92		6.156476*	78.99315*	7.697658*	48*	55.01962*	9.460771*	48*
										0.378557	0.0108825	0.00165934	130	0.00800816	0.00169873	92		6.35923	75.7568	9.27753	48	43.4637	8.74549	48
										0.415466	0.011629	0.00173499	130	0.00826177	0.00161454	92		6.558015*	80.40625*	8.695907*	48*	56.37119*	9.714542*	48*
										0.455973	0.0124397	0.00178357	130	0.00859486	0.00153963	92		6.76089	77.2192	8.5653	48	44.7158	9.95476	48
										0.50043	0.0133299	0.00183042	130	0.00909045	0.00155159	92
										0.549221	0.0143153	0.0019498	130	0.00976405	0.00168896	92		*denotes excluded values
										0.60277	0.0153879	0.00214773	130	0.0105737	0.00184726	92
										0.661539	0.016525	0.00223736	130	0.0114495	0.00183919	92
										0.726038	0.0177598	0.00225251	130	0.0123534	0.00164333	92
										0.796826	0.0191904	0.00243792	130	0.0132865	0.00152572	92
										0.874516	0.0209517	0.00291338	130	0.0142787	0.00186091	92
										0.95978	0.023182	0.00351256	130	0.0154246	0.00260195	92
										1.05336	0.0260064	0.00376317	130	0.0168517	0.00332692	92
										1.15606	0.0295753	0.00377563	130	0.018639	0.00373119	92
										1.26877	0.0340094	0.00418737	130	0.0208096	0.00377072	92
										1.39248	0.0391679	0.00493487	130	0.023315	0.00368293	92
										1.52824	0.0444665	0.00554886	130	0.025942	0.00391795	92
										1.67724	0.048798	0.00549215	130	0.0281654	0.00449111	92
										1.84077	0.0507487	0.00510596	130	0.0291829	0.00458877	92
										2.02025	0.0491406	0.00570465	130	0.0283138	0.0040875	92
										2.21722	0.0436732	0.00669142	130	0.0254725	0.00407635	92
										2.43339	0.0352641	0.00700641	130	0.0211226	0.00425686	92
										2.67065	0.0258006	0.00641858	130	0.0160451	0.00375172	92
										2.93103	0.01722	0.0050956	130	0.0111793	0.00275934	92
										3.2168	0.0106762	0.00353512	130	0.00728607	0.00180843	92
										3.53044	0.0063528	0.00222625	130	0.0046183	0.00114436	92
										3.87465	0.0038007	0.00134705	130	0.00298362	0.000774413	92
										4.25242	0.00239633	0.000832529	130	0.00203958	0.000611139	92
										4.66703	0.00163365	0.00055361	130	0.00149624	0.000544259	92
										5.12206	0.00119843	0.000401935	130	0.00116454	0.000495241	92
										5.62145	0.000921809	0.000307025	130	0.000936972	0.000425149	92
										6.16954	0.000724839	0.000242859	130	0.000760114	0.000333637	92
										6.77106	0.000571951	0.000196161	130	0.000611678	0.000241439	92
										7.43123	0.000448964	0.000159851	130	0.00048564	0.000174179	92
										8.15576	0.000350314	0.000129938	130	0.000380685	0.000132681	92
										8.95094	0.000273484	0.000106348	130	0.000295702	0.000103473	92
										9.82365	0.000215382	8.83097e-05	130	0.000228973	8.10616e-05	92
										10.7814	0.000171834	7.52316e-05	130	0.000178985	6.49064e-05	92
										11.8326	0.000138306	6.56779e-05	130	0.000141757	5.38658e-05	92
										12.9863	0.000112101	5.7939e-05	130	0.000113468	4.63761e-05	92
										14.2524	9.16837e-05	5.14121e-05	130	9.15665e-05	4.06243e-05	92
										15.642	7.57731e-05	4.57522e-05	130	7.46513e-05	3.59885e-05	92
										17.1671	6.32986e-05	4.07682e-05	130	6.15909e-05	3.20964e-05	92
										18.8409	5.33986e-05	3.63491e-05	130	5.14372e-05	2.87418e-05	92
										20.6778	4.5425e-05	3.24184e-05	130	4.34311e-05	2.58075e-05	92
										22.6939	3.89149e-05	2.89197e-05	130	3.70144e-05	2.32187e-05	92
										24.9065	3.35372e-05	2.58061e-05	130	3.17957e-05	2.0923e-05	92
										27.3349	2.90511e-05	2.30367e-05	130	2.74986e-05	1.88804e-05	92
										30	2.52778e-05	2.05744e-05	130	2.39238e-05	1.70588e-05	92

## Sheet: Figure 3
Figure 3a (MW markers in kDa)			Green dotted boxes are relevant to this figure. Blue dashedboxes are relevant to Sup Fig 6a								Figure 3 E				Figure 3b (MW markers in kDa)						Figure 3f (MW markers in kDa)						Figure 3g (MW markers in kDa) (Related to Supplementary Figure 5i)
anti-WRN			Lanes in red box were not used in this manuscript									Norm Pixel Intensities			anti-WRN (DMSO)												Inputs are the first two lanes of these blots, and are related to supplementarty fig 5i (Dotted red boxes)
											Position	anti-Ub	JF549(WRN)									anti-WRN					Lanes assocaited with 3 g are the right 10 lanes containing samples (first 2 lanes are inputs, see note above) (doted green Boxes are used in this figure
											0	165.753	121.333														anti-WRN
											1	139.59	149.9
											2	175.48	143.555
											3	261.168	104.748
											4	279.299	262.704
											5	287.545	349.583
											6	296.433	289.837														anti-MCM3
											7	299.766	507.702		anti-yH2AX (DMSO)
											8	346.883	542.265
											9	473.574	255.937
											10	625.333	12.022
anti-GAPDH											11	656.067	75.708
											12	738.74	116.679														Anti-ACTB
											13	917.216	61.817
											14	1109.4	342.536
											15	1371.99	317.826
											16	1655.2	525.519		anti-GAPDH (DMSO)
											17	1929.94	740.31
											18	2429.68	669.773
											19	3005.99	685.223														Anti-H3
											20	3645.92	1104.89
											21	4336.88	1336.19
											22	5465.58	1528.26
											23	6201.68	2317.38
											24	7145.65	2600.61									anti-Ub
											25	7834.75	3250
											26	7943.36	3577.45
											27	7855.65	3638.91		anti-WRN (DMSO)
											28	7241.57	3215.92
											29	6496.19	3251.9														Figure 3h (MW markers in kDa)
											30	6036.34	2820.3
											31	5593.69	2272														anti-WRN
											32	5128.33	2351.47
											33	5086.14	2469.06
											34	5285.78	2201.98
											35	5371.54	2092.19
											36	5361.59	2787.19		anti-yH2AX (WRNi)
											37	5513.39	2723.05
											38	5663.48	2696.25
											39	5700.52	2842.72														anti-ACTB
											40	5953.28	3216.49
											41	6282.49	3186.22
											42	6630.45	3053.34		anti-GAPDH (WRNi)
											43	6908.78	3714.96
											44	7155.66	3829.35
											45	7369.99	3658.68
											46	7644.72	3253.82
											47	7973.05	3338.06
											48	8020.43	3702.96
											49	8263.71	3620.72														anti-H3
											50	8831.47	3416.08
											51	9456.07	3739.05
											52	9946.93	4321.3
											53	9842.25	4954.13									anti-GAPDH
											54	8925.97	4887.49
											55	8108.19	4139.68
											56	6781.79	3355.74
											57	6099.89	2810.14
											58	5589.02	2374.38
											59	5694.24	2258.34														Figure 3i (MW markers in kDa)
											60	5872.55	2316.42														anti-WRN(lo)
											61	5750.03	2604.23
											62	5594.39	2438.72
											63	5271.28	2512.58
											64	4833.39	2244.84
											65	4504.65	1893.08
											66	4485.57	2158.81
											67	4825.33	2362.74
											68	4922.26	2351.93
											69	5298.55	2354.92														anti-WRN(hi)
											70	5369.62	2363.36
											71	5528.83	2656.05
											72	5441.84	3040.37
											73	5177.57	3067.34
											74	4843.75	2882.97
											75	4537.54	2471.3
											76	4472.27	2634.46
											77	4410.41	2471.37
											78	4455.86	2494.54
											79	4869.38	2689.26														anti-ACTB
											80	5454.91	2934.63
											81	6232.54	3013.09
											82	7220.21	2857.03
											83	8634.72	3701.43
											84	10108.7	4603.6
											85	11695.4	5805.9
											86	12987.2	6384.28
											87	13655.1	6624.32
											88	13743.8	6609.55														anti-H3
											89	13053.1	6249.98
											90	12188.4	6094.82
											91	10328.1	5580.86
											92	8145.88	4275.84
											93	6001.43	3529.6
											94	4196.98	1889.19
											95	2923.34	1243.2														anti-yH2AX
											96	2212.95	752.56
											97	1797.36	567.818
											98	1399.08	520.979
											99	1131.21	421.569
											100	967.682	220.801
											101	806.524	220.533
											102	761.877	159.45
											103	591.286	108.761
											104	581.564	341.169
											105	439.557	27.942
											106	374.189	13.69
											107	379.38	176.519

## Sheet: Figure 4
Figure 4 A								Figure 4d					Figure 4 E								Figure 4h (MW markers in kDa)								Figure 4 K
	Raw Halo Signal Intensity (au)							anti-WRN						WRN Protein Levels																	DMSO			E1i			WRNi			WRNi + E1i
	siRNA	NS		+3SD		-3SD								DMSO	NVS	siRNF4	siRNF4+NVS				anti-WRN									Diff. Co. um^3/s	Mean	SD	N	Mean	SD	N	Mean	SD	N	Mean	SD	N
		Rep1	Rep2	Rep1	Rep2	Rep1	Rep2						Rep1	100	20.249	102.33	98.6625													0.003	0.00386212	0.00215176	96	0.00563628	0.00301699	32	0.0108704	0.00691521	32	0.0172025	0.010789	64
	WRN					629.5	586.901						Rep2	100	25.6695	91.456	83.4759													0.0032925	0.00350703	0.00176763	96	0.00494353	0.00223905	32	0.00994033	0.0054557	32	0.0149683	0.00806336	64
	BIRC7					737.448	697.302																							0.00361351	0.00330352	0.00154983	96	0.0044855	0.00178476	32	0.00949282	0.00466825	32	0.0135984	0.00634216	64
	USP20					865.877	946.605																							0.00396582	0.00317599	0.00141683	96	0.00416849	0.00149298	32	0.00927595	0.00416396	32	0.0127039	0.00514114	64
	CBLL1	910.205	908.813																											0.00435249	0.0031007	0.00133655	96	0.00394465	0.00129375	32	0.00921956	0.00382451	32	0.0121299	0.00426729	64
	CISH	997.969	841.409																											0.00477685	0.00306374	0.00129105	96	0.00378574	0.00115127	32	0.00928275	0.00358505	32	0.011787	0.00361567	64
	FBXL14	904.14	950.108										Figure 4f (MW markers in kDa)																	0.00524259	0.00305783	0.00127003	96	0.00367852	0.0010468	32	0.00944917	0.00341171	32	0.0116289	0.0031272	64
	LONRF1	945.749	935.311					anti-RNF4					anti-WRN								anti-FLAG									0.00575373	0.00307578	0.00126498	96	0.00361184	0.000968366	32	0.00969825	0.00327907	32	0.011612	0.00276199	64
	CALCOCO2	979.555	909.516																											0.00631471	0.00311567	0.00127124	96	0.00358082	0.000909524	32	0.010027	0.00317403	32	0.0117211	0.00250044	64
	LNX2	1010.99	891.113																											0.00693039	0.00317412	0.00128357	96	0.00357898	0.000866744	32	0.0104239	0.003083	32	0.0119342	0.00232844	64
	PHF19	955.461	949.013																											0.00760609	0.00324941	0.00129805	96	0.00360221	0.000838858	32	0.0108845	0.00299853	32	0.0122371	0.00223697	64
	FBXO46	981.225	940.311																											0.00834768	0.00333953	0.00131161	96	0.00364753	0.000825304	32	0.0114048	0.00291816	32	0.0126141	0.00221426	64
	BAZ1B	949.141	972.926																											0.00916157	0.00344368	0.00132343	96	0.00371397	0.000825507	32	0.0119845	0.00284747	32	0.013052	0.00224448	64
	FBXL2	1058.75	876.143																											0.0100548	0.00356087	0.00133451	96	0.00380109	0.000837634	32	0.0126204	0.00279929	32	0.0135345	0.00230711	64
	BIRC8	917.907	1028.94																											0.0110351	0.00369046	0.00134674	96	0.00390729	0.000857797	32	0.0133041	0.00279189	32	0.0140418	0.00238195	64
	FBXL16	915.719	1041.03																											0.0121111	0.00383303	0.00136184	96	0.00403103	0.000880198	32	0.0140255	0.00284385	32	0.0145571	0.00245569	64
	PAN2	966.784	1005.64																											0.0132919	0.00398827	0.00138009	96	0.00417148	0.000899812	32	0.0147606	0.00295993	32	0.0150577	0.0025215	64
	PHF5A	969.902	1012.42										anti-RNF4								anti-RNF4									0.0145878	0.00415889	0.0014038	96	0.00433213	0.00091499	32	0.0154901	0.00312589	32	0.0155318	0.00257892	64
	CBL	923.536	1070.76																											0.0160101	0.00434493	0.00143502	96	0.00451162	0.000923728	32	0.0161696	0.00330138	32	0.0159486	0.00262489	64
	44993	1035.83	958.569																											0.0175711	0.00455071	0.00147636	96	0.00471071	0.000924463	32	0.016773	0.0034395	32	0.0162952	0.00265926	64
	MDM4	1015.09	994.787					anti-GAPDH																						0.0192842	0.00477717	0.00152571	96	0.0049282	0.00091697	32	0.0172633	0.00349615	32	0.0165471	0.00268139	64
	MEFV	960.874	1049.51																											0.0211644	0.00502306	0.00157756	96	0.00516481	0.000906418	32	0.0176064	0.00345067	32	0.0166808	0.00269537	64
	AKTIP	1055.52	961.918																											0.0232279	0.0052851	0.00162374	96	0.00542107	0.000901642	32	0.0177799	0.00332482	32	0.0166762	0.00271388	64
	PARP11	1060.23	965.936																											0.0254926	0.00556143	0.00165606	96	0.0056977	0.000914546	32	0.0177875	0.00319062	32	0.016531	0.00275426	64
	BAZ2B	993.62	1039.78																											0.0279781	0.00584176	0.00166491	96	0.00598587	0.000952283	32	0.0176164	0.00313758	32	0.0162264	0.0028156	64
	FBXO5	1129.38	917.3																											0.0307059	0.00612058	0.00164705	96	0.00627801	0.00101427	32	0.0172818	0.00323322	32	0.0157739	0.00287671	64
	NLRC5	1039.18	1008.7																											0.0336997	0.00639196	0.00160433	96	0.00656032	0.00108845	32	0.0167913	0.0034678	32	0.0151862	0.0029009	64
	FBXL17	1055.86	993.118																											0.0369854	0.00665274	0.001541	96	0.00682058	0.00115923	32	0.0161467	0.00375622	32	0.0144822	0.00286658	64
	UBE2QL1	1178.34	872.368																		anti-ACTB									0.0405914	0.00690008	0.00146169	96	0.00705265	0.00121971	32	0.0153639	0.00399081	32	0.0136945	0.00278385	64
	RNF219	1023.63	1033.89																											0.044549	0.0071276	0.0013713	96	0.00725077	0.00126912	32	0.0144626	0.00409074	32	0.0128559	0.0026749	64
	CBLC	1023.42	1035.27																											0.0488925	0.00732798	0.00127735	96	0.00740764	0.00130394	32	0.0134758	0.00402536	32	0.0119977	0.00254925	64
	FBXO24	1005.35	1055.4										anti-Ub																	0.0536595	0.00749067	0.00119008	96	0.00751297	0.00131495	32	0.0124402	0.00380939	32	0.0111403	0.00240396	64
	PHF20L1	1046.69	1020.4																											0.0588912	0.00760622	0.00112356	96	0.00756209	0.0012939	32	0.0114053	0.00349356	32	0.0103098	0.00224085	64
	LMO7	1160.51	910.358																											0.064633	0.00766402	0.00108562	96	0.00755426	0.00123829	32	0.0104034	0.00313581	32	0.00952815	0.00206632	64
	HERC1	1041.67	1048.02																		anti-H3									0.0709347	0.0076625	0.00107166	96	0.00749516	0.00115545	32	0.00945478	0.00277286	32	0.00881359	0.00188855	64
	RNF34	1093.81	1012.73																											0.0778507	0.00760904	0.00107369	96	0.00739557	0.00106406	32	0.00858356	0.00241881	32	0.00818046	0.00171526	64
	PHF14	1114.91	996.969																											0.0854411	0.00751016	0.00108333	96	0.00726558	0.000988753	32	0.00780957	0.00209103	32	0.00763454	0.0015515	64
	FBXO3	1050.72	1072.73																											0.0937715	0.00737694	0.00109774	96	0.00711908	0.000948905	32	0.00714376	0.00180619	32	0.00718047	0.00140102	64
	RNF41	1131.34	996.64																											0.102914	0.0072252	0.00111979	96	0.00696717	0.000944614	32	0.00658884	0.00157088	32	0.00681679	0.00126733	64
	DZIP3	1123.97	1005.35																											0.112948	0.00706976	0.00114326	96	0.00681828	0.000958407	32	0.00614128	0.0013833	32	0.00653815	0.00115569	64
	FBXO32	1176.9	959.536																		Figure 4j (MW markers in kDa)									0.12396	0.00692965	0.00116041	96	0.00669171	0.000975123	32	0.00579715	0.00123948	32	0.00634308	0.00107149	64
	PML	1055.37	1081.26																											0.136046	0.00682231	0.00116752	96	0.00660845	0.000990094	32	0.00554995	0.00113074	32	0.00623335	0.00101634	64
	CGRRF1	1170.94	969.437																											0.149311	0.0067649	0.00116144	96	0.00658761	0.00100428	32	0.00539794	0.00105076	32	0.00621704	0.000988689	64
	FBXO28	1057.06	1085.7																											0.163868	0.00677352	0.00113917	96	0.00664675	0.00101716	32	0.00534251	0.00100601	32	0.00630411	0.00098373	64
	OIT3	1096.83	1061.67																		anit-WRN									0.179845	0.00687193	0.0011079	96	0.00680983	0.00102953	32	0.00538757	0.00100333	32	0.00650739	0.000991765	64
	HERC3	1143.61	1019.52																											0.19738	0.00708522	0.00110011	96	0.00710845	0.00105299	32	0.00553701	0.00103716	32	0.00683976	0.00100214	64
	CBLB	1126.52	1039.98																											0.216624	0.00741665	0.00114605	96	0.00757668	0.00111259	32	0.00579671	0.00110102	32	0.00731253	0.0010372	64
	FBXO17	1177.67	990.982																											0.237745	0.00783101	0.00122456	96	0.00822652	0.0012273	32	0.00615537	0.00115675	32	0.00791178	0.00111914	64
	TRIM26	1155.4	1014.35																											0.260925	0.00828509	0.00129482	96	0.00903472	0.00137832	32	0.00658731	0.00118267	32	0.00858971	0.00123925	64
	TRIM42	1047.36	1122.82										anti-GAPDH																	0.286365	0.00876342	0.00135801	96	0.00995139	0.00150285	32	0.0070748	0.0012656	32	0.0092707	0.00135501	64
	BTRC	1067.92	1105.73																											0.314285	0.00928353	0.00144718	96	0.0109324	0.00154668	32	0.00757297	0.00138085	32	0.00988533	0.0013946	64
	RNF31	1190.27	987.491																											0.344927	0.00986165	0.0015414	96	0.0119588	0.00154541	32	0.00801192	0.00142229	32	0.0104303	0.00140691	64
	TRIM31	1162.29	1019.04																											0.378557	0.0104756	0.00156026	96	0.0130179	0.00163432	32	0.00835092	0.00141389	32	0.0109371	0.00141445	64
	KMT2D	1171.9	1017.68																											0.415466	0.0110976	0.00149498	96	0.0140882	0.00185473	32	0.00860608	0.00145313	32	0.0114184	0.00137744	64
	FBXL13	1181.51	1016.73																											0.455973	0.0117238	0.00141611	96	0.0151423	0.00209019	32	0.00881697	0.00150629	32	0.0118548	0.00135244	64
	FBXO11	1174.44	1024.31																											0.50043	0.0123766	0.00136572	96	0.0161797	0.00227858	32	0.00902726	0.00156406	32	0.0122238	0.00139473	64
	RNF32	1091.13	1112.55																											0.549221	0.0130813	0.00137115	96	0.0172014	0.00238684	32	0.00926532	0.00159231	32	0.0125142	0.0014794	64
	ZNRF1	1136.14	1072.61																											0.60277	0.0138431	0.00145553	96	0.0181907	0.00235547	32	0.00955802	0.00149125	32	0.0127446	0.00158434	64
	CCL20	1159.65	1050.76										Figure 4g (MW markers in kDa)								anti-UbPCNA									0.661539	0.0146468	0.00160716	96	0.0191549	0.00217635	32	0.00995266	0.00133736	32	0.0129537	0.00168281	64
	UBE2Q1	1220.64	995.195										anti-WRN																	0.726038	0.0155001	0.00178403	96	0.020186	0.00198044	32	0.0104895	0.00133216	32	0.0131847	0.00175274	64
	FBXL15	1099.88	1117.75																											0.796826	0.0164595	0.00194097	96	0.0214171	0.00193412	32	0.01117	0.00158579	32	0.013469	0.00179035	64
	RNF44	1206.2	1016.97																											0.874516	0.0176369	0.0020649	96	0.0229677	0.00208464	32	0.0119704	0.00198594	32	0.0138462	0.00181078	64
	PRPF19	1111.38	1112.23																											0.95978	0.0191858	0.00220418	96	0.0249221	0.00234751	32	0.0128683	0.00233076	32	0.0143681	0.00183494	64
	FBXO6	1149.1	1074.52																											1.05336	0.0212982	0.00245665	96	0.027335	0.00259355	32	0.0138821	0.00245143	32	0.0150834	0.00188048	64
	44992	1067.98	1159.86																											1.15606	0.0241989	0.00287875	96	0.0302336	0.0027225	32	0.0151143	0.00234449	32	0.0160223	0.00196101	64
	PCGF5	1149.47	1079.52																											1.26877	0.0281215	0.00340203	96	0.0335924	0.00271244	32	0.0167476	0.0022076	32	0.0171807	0.00207955	64
	USP40	1228.66	1000.48																											1.39248	0.0332424	0.00388459	96	0.0372795	0.00264843	32	0.0189664	0.00231947	32	0.0185038	0.00223305	64
	PHF2	1173.56	1056.32										anti-FLAG																	1.52824	0.0395602	0.00424262	96	0.0409965	0.00268247	32	0.0218493	0.00279605	32	0.0198775	0.00242126	64
	CACUL1	1182.48	1048.73																		anti-RNF4									1.67724	0.046671	0.00456677	96	0.0442079	0.00293137	32	0.02523	0.0034072	32	0.0211051	0.002631	64
	ZFAND6	1182.41	1050.29																											1.84077	0.053531	0.00508881	96	0.0461669	0.00346715	32	0.0285784	0.00370713	32	0.0219159	0.00283942	64
	ASB8	1064.99	1167.73																											2.02025	0.058361	0.00580611	96	0.0460347	0.00424646	32	0.0310061	0.00343088	32	0.0219899	0.00303431	64
	LMTK3	1091.16	1148.3																											2.21722	0.0590953	0.00626361	96	0.0432055	0.00497391	32	0.0315549	0.00305275	32	0.0210663	0.00317833	64
	44988	1226.76	1015.17																											2.43339	0.054408	0.00612435	96	0.037678	0.00532896	32	0.0296181	0.00329154	32	0.0190573	0.00319812	64
	UBE2S	1137.95	1107.23																											2.67065	0.0448254	0.00576059	96	0.030293	0.00520621	32	0.0253257	0.00356929	32	0.0161533	0.00301939	64
	OTUB1	1137.43	1108.43																											2.93103	0.0327651	0.00542803	96	0.0224399	0.00461987	32	0.019627	0.00327387	32	0.0127937	0.00260692	64
	OTUD4	1075.24	1172.8																											3.2168	0.0212508	0.00457853	96	0.0154236	0.00365719	32	0.0138768	0.00264485	32	0.00951993	0.00207358	64
	HERC5	1122.94	1125.26																											3.53044	0.0123696	0.00320942	96	0.00997928	0.00255798	32	0.00913094	0.00198725	32	0.0067605	0.0016004	64
	ITCH	1221.24	1027.65										anti-RNF4								anti-Actin									3.87465	0.00666225	0.00193491	96	0.00621936	0.00160907	32	0.00576975	0.00135573	32	0.00468943	0.00122854	64
	ATXN3	1175.6	1073.78																											4.25242	0.00352212	0.00108996	96	0.00385449	0.000979575	32	0.00363665	0.00082008	32	0.00325168	0.000914215	64
	OTUD7A	1123.66	1129.93																											4.66703	0.00197364	0.000635198	96	0.00245515	0.000656664	32	0.00236721	0.000455788	32	0.00229001	0.00064798	64
	FBXL12	1176.06	1077.97																											5.12206	0.00123024	0.00041316	96	0.00163407	0.000476964	32	0.00162323	0.000275924	32	0.00164746	0.000445768	64
	TRIM32	1117.97	1136.13																											5.62145	0.00084104	0.000292675	96	0.00112767	0.000326774	32	0.00117005	0.000211562	32	0.00120634	0.000310611	64
	AREL1	1111.71	1148.28																											6.16954	0.000603105	0.000210804	96	0.000794095	0.000200588	32	0.000870686	0.000172889	32	0.000890312	0.000220922	64
	FBXL18	1178.27	1082.7																											6.77106	0.000440355	0.00014835	96	0.000566363	0.000117346	32	0.000657934	0.00013534	32	0.000656093	0.000153856	64
	PHF10	1149.19	1113.82																											7.43123	0.000325479	0.000101762	96	0.000409457	7.33495e-05	32	0.000502551	0.000104211	32	0.00048174	0.000104079	64
	PATZ1	1178.49	1086.35																											8.15576	0.000244624	6.95328e-05	96	0.000301341	5.13817e-05	32	0.000389377	8.37934e-05	32	0.000354335	7.10968e-05	64
	USP48	1128.77	1137.92																											8.95094	0.000188067	4.84202e-05	96	0.00022665	3.87874e-05	32	0.000306428	6.99274e-05	32	0.000263134	5.02089e-05	64
	44996	1180.85	1088.52																											9.82365	0.000147169	3.57313e-05	96	0.000175002	3.04606e-05	32	0.00024464	5.91193e-05	32	0.000198822	3.6962e-05	64
	BIRC6	1130.8	1143.58										anti-ACTB																	10.7814	0.000116116	2.75635e-05	96	0.00013684	2.46993e-05	32	0.000196691	4.97867e-05	32	0.000153938	2.86374e-05	64
	FBXO18	1215.62	1060.22																											11.8326	9.256e-05	2.1446e-05	96	0.000107896	1.99199e-05	32	0.000159377	4.16198e-05	32	0.000120475	2.28793e-05	64
	PRICKLE4	1071.53	1206.19																											12.9863	7.46802e-05	1.69585e-05	96	8.5987e-05	1.60114e-05	32	0.000129975	3.39959e-05	32	9.50689e-05	1.82608e-05	64
	OTUD1	1097.3	1180.9																											14.2524	6.10474e-05	1.36727e-05	96	6.94119e-05	1.29239e-05	32	0.000106965	2.76268e-05	32	7.59135e-05	1.46829e-05	64
	HRC	1102.85	1175.57																											15.642	5.05156e-05	1.12538e-05	96	5.679e-05	1.05429e-05	32	8.88793e-05	2.25162e-05	32	6.14735e-05	1.19347e-05	64
	ASB7	1213.41	1069.53																											17.1671	4.22384e-05	9.42005e-06	96	4.70356e-05	8.71642e-06	32	7.45458e-05	1.85509e-05	32	5.04933e-05	9.83693e-06	64
	FBXW2	1252.42	1036.41																											18.8409	3.56284e-05	7.98575e-06	96	3.93671e-05	7.29963e-06	32	6.30542e-05	1.54894e-05	32	4.19951e-05	8.2151e-06	64
	JADE3	1154.46	1135.45																											20.6778	3.02772e-05	6.83503e-06	96	3.32438e-05	6.18462e-06	32	5.37246e-05	1.30908e-05	32	3.52946e-05	6.935e-06	64
	PJA1	1185.12	1104.92																											22.6939	2.58952e-05	5.89385e-06	96	2.82887e-05	5.29417e-06	32	4.6063e-05	1.11771e-05	32	2.99244e-05	5.90561e-06	64
	BRCA1	1107.29	1185.42										anti-H3																	24.9065	2.22715e-05	5.11289e-06	96	2.42326e-05	4.57262e-06	32	3.97084e-05	9.62494e-06	32	2.55604e-05	5.06536e-06	64
	LGR6	1317.4	975.325																											27.3349	1.92497e-05	4.45787e-06	96	2.08794e-05	3.97956e-06	32	3.43927e-05	8.3484e-06	32	2.19724e-05	4.3714e-06	64
	UBE3C	1155.13	1140.09																											30	1.67111e-05	3.90389e-06	96	1.8083e-05	3.48554e-06	32	2.9913e-05	7.28632e-06	32	1.89929e-05	3.79282e-06	64
	IRF2BP1	1174.9	1126.84
	PHF13	1122.47	1181.08
	RNF24	1160.13	1147.9
	OTUD7B	1186.34	1121.76
	USPL1	1264.71	1046.58
	LNX1	1118.76	1192.54
	FBXL21	1079.04	1232.57
	TRIM27	1166.99	1148.68
	ZNRF4	1097.43	1219.1
	44990	1116.09	1201.12
	MDM2	1192.84	1124.68
	USP49	1098.9	1218.86
	UBE2U	1290.52	1031.42
	FBXO25	1081.9	1240.18
	PHRF1	1121.63	1200.78
	JOSD1	1204.43	1118.31
	BRAP	1103.87	1219.61
	UBE2T	1304.23	1023.1
	BRPF1	1285.27	1043.92
	TRIM41	1217.37	1111.93
	ARIH2	1166.34	1164.31
	CHD4	1219.25	1117.55
	XIAP	1254.1	1084.95
	UBE2G1	1225.54	1116.86
	NHLRC1	1091.46	1254.28
	KDM2B	1154.4	1192.21
	JADE2	1108.07	1242.32
	ZMYND11	1119.26	1236.62
	VPS41	1204.6	1154.37
	HERC4	1096.23	1263.76
	FBXL22	1111.36	1250.37
	ASB17	1267.85	1096.85
	FBXO27	1111.99	1254.23
	VPS18	1076.9	1291.69
	KDM2A	1194.26	1181.08
	ASB10	1066.16	1312.43
	siCTRL	1226	1153.15
	ASB14	1191.22	1189.4
	PHF7	1215.76	1166.03
	ASB6	1196.35	1188.28
	INTS12	1315.04	1072.16
	PEX2	1250.32	1139.45
	MEX3B	1308.33	1083.19
	KDM7A	1242.15	1149.51
	FBXO42	1065.18	1329.8
	FBXL4	1255.16	1140.06
	HERC2	1107.58	1303.92
	DTX3	1222.06	1191.36
	UBE2V1	1194.42	1224.35
	ZNF645	1315.34	1106.84
	KDM1B	1271.55	1154.94
	WSB2	1250.47	1176.17
	PHF21B	1281.29	1146.07
	USP54	1299.85	1141.16
	ASB16	1288.72	1152.72
	WSB1	1336.73	1106.18
	DTX3L	1308.43	1136.24
	FBXL20	1235.68	1210.97
	ASB18	1262.15	1187.15
	TRIM28	1305.33	1144.45
	NSD1	1243.57	1207.09
	BMI1	1255.48	1196.12
	ZNF547	1201.81	1250.11
	RNF207	1311.13	1143.53
	USP53	1320.36	1136.21
	FBXO16	1244.76	1213.48
	HUWE1	1202.96	1255.7
	FBXL8	1254.72	1206.88
	FBXW12	1346.68	1117.26
	PRICKLE3	1204.72	1260.69
	FBXO21	1117.24	1349.87
	PHF3	1282.92	1184.37
	RNF216	1260.85	1206.44
	ASB3	1222.27	1247.87
	PRICKLE1	1206.74	1266.82
	RNF25	1223.43	1253.44
	FBXO44	1299.85	1177.8
	TRIM43B	1289.59	1190.52
	FBXO33	1271.98	1211.84
	FBXO2	1226.01	1259.24
	44994	1187.29	1297.98
	FBXO41	1116.96	1368.65
	CAND1	1308.74	1178
	TRIM45	1269.42	1221.03
	BARD1	1243.66	1251.25
	OTUB2	1322.41	1172.84
	ASB9	1275.25	1220.21
	JOSD2	1275.57	1220.53
	PCGF2	1322.22	1174.48
	USP47	1338.66	1158.11
	PDZRN4	1255.06	1244.19
	ISL1	1254.95	1246
	PDZRN3	1259.03	1243.27
	ASB5	1200.67	1311.43
	RNF19A	1313.42	1199.66
	RNF26	1366.05	1151.74
	USP44	1314.31	1204.68
	USP45	1248.61	1274.76
	NEDD4	1315.98	1209.24
	HR	1393.57	1134.77
	EEA1	1192.42	1336.66
	ASB12	1325.48	1203.93
	CUL1	1270.66	1259.66
	JADE1	1269.86	1260.8
	BAP1	1250.03	1280.69
	FBXO22	1222.19	1310.25
	USP36	1274.39	1258.45
	RNF214	1318.34	1215.26
	BRPF3	1319.09	1215.95
	AIRE	1251.02	1284.92
	FBXL19	1293.05	1243.75
	WWP1	1252.99	1291.04
	RNF208	1392.56	1152.38
	PCGF3	1191.81	1354.9
	RNF213	1276.19	1278.83
	PHF6	1263.81	1298.07
	ZRANB1	1277.65	1284.78
	CHFR	1311.2	1257.57
	TRIM2	1265.4	1303.83
	FBXW4	1296.52	1275.17
	KRTAP5-9	1366.97	1204.88
	USP43	1431.76	1144.3
	MEX3A	1296.8	1279.91
	RNF169	1410.44	1167.17
	ASB1	1284.48	1294.89
	FBXL7	1287.93	1295.12
	UBE2M	1246.87	1336.7
	FBXL3	1285.35	1299.88
	WDR59	1289.73	1300.19
	PHF8	1335.44	1256.09
	USP9Y	1327.32	1264.56
	FBXO30	1341.92	1251.11
	ASB11	1303.57	1289.83
	FBXO4	1307.47	1286.96
	ZNRF3	1237.39	1361.41
	PDC	1306.07	1303.79
	RNF5	1342.01	1268.96
	UBE2F	1335.42	1277.79
	FBXO40	1275.51	1342.11
	44986	1237.36	1380.66
	PAAF1	1275.91	1342.53
	RNF217	1361.14	1263.81
	TRIL	1339.26	1288.2
	USP37	1353.7	1276.35
	FBXO47	1295.18	1337.6
	UBE2E1	1322.53	1311.07
	FBXW10	1412.17	1221.7
	FBXO31	1322.5	1313.07
	ZSWIM2	1516.64	1122.83
	ANKIB1	1371.82	1269.5
	TRIM24	1330.62	1313.97
	ASB15	1459.45	1185.39
	CUL4B	1488.05	1167.29
	TRIM21	1390.02	1266.76
	NCCRP1	1362.87	1306.04
	COPS5	1339.97	1330.41
	AMFR	1341	1329.38
	KDM5B	1397.57	1293.34
	FBXW11	1294.41	1397.81
	PHF11	1409.11	1284.15
	PHF20	1354.74	1339.79
	USP6	1390.27	1307.66
	UBE2R2	1350.68	1348.62
	NEDD4L	1416.17	1286.31
	UBE2G2	1461.85	1241.29
	USP5	1427.28	1276.65
	PEX10	1356.73	1347.58
	FBXO34	1372.78	1332.52
	TRIM63	1367.33	1339.99
	LONRF3	1336.02	1372.23
	ZNRF2	1294.4	1417.59
	KDM5D	1336.93	1377.53
	KDM5C	1377.78	1343.17
	USP9X	1494	1236.91
	USP42	1409.22	1325.48
	FBXO38	1507.02	1228.68
	LONRF2	1354.83	1388.78
	UBE2E2	1427.66	1317.98
	CNOT4	1449.52	1296.55
	RNF186	1441.24	1309.08
	TRIM3	1367.76	1383.6
	ASB2	1370.4	1384.14
	ARIH1	1373.19	1381.56
	BFAR	1398.98	1357.95
	UBE2Z	1394.56	1366.67
	FBXO39	1417.5	1350.47
	FBXO10	1402.69	1367.45
	UBE2L6	1358.64	1413.25
	DPF3	1414.37	1360.44
	FBXL6	1477.74	1297.34
	PHF23	1468.5	1309.16
	VPS8	1420.68	1359.37
	TRIM38	1360.27	1419.91
	CAND2	1510.37	1270.94
	RNF2	1450.82	1339.36
	CUL2	1363.89	1427.26
	RNF43	1495.88	1299.03
	TRIM29	1384.93	1413.94
	UBE2Q2	1366.06	1434.07
	FBXO36	1492.34	1308.41
	USP50	1533.42	1272.18
	OTUD5	1499.13	1307.5
	UBE4A	1387.41	1421.45
	DTX4	1401.8	1410.35
	FBXO43	1343.9	1469.19
	USP38	1442.49	1374.28
	DTX2	1390.28	1427.96
	ZFAND5	1478.74	1339.89
	USP39	1415.45	1403.2
	HERC6	1415.41	1405.32
	ZNF185	1438.52	1383.68
	USP46	1420.33	1402.56
	PPIL2	1443.82	1381.52
	RFPL2	1523.83	1311.3
	CUL5	1358.4	1483.71
	TRIM23	1462.57	1380.79
	CUL4A	1469.65	1374.26
	BAHD1	1407.4	1436.89
	SMURF2	1498.92	1349.18
	USP35	1422.78	1425.72
	BIRC3	1407.54	1442.07
	HECW2	1423.48	1431.42
	USP8	1409.53	1447.73
	USP41	1474.7	1384.96
	PARK2	1380.34	1479.79
	UBE2O	1410.89	1453.73
	TRIM43	1352.13	1515.69
	UBE2E3	1428.14	1439.72
	VCPIP1	1442.97	1424.91
	RNFT2	1580.49	1288.59
	UEVLD	1504.25	1373.96
	DTX1	1524.84	1354.46
	UBE3A	1526.06	1353.46
	HLTF	1505.24	1379.68
	MEX3C	1565.72	1320.1
	FBXL5	1351.89	1536.89
	ASB13	1464.71	1425.16
	UBE2N	1464.01	1426.69
	TRIM64	1470.58	1425.32
	FBXW5	1447.63	1450.62
	RNF185	1447.81	1455.89
	THNSL2	1514.13	1391.32
	UBE3B	1403.73	1504.86
	TRIM17	1582.78	1331.88
	PCGF6	1518.35	1399.63
	ZNF330	1421.92	1496.17
	FBXO9	1454.03	1465.82
	MKRN3	1610.89	1311.73
	RNF38	1522.9	1403.83
	WDSUB1	1477.43	1453.1
	FBXO15	1395.66	1535.55
	NEURL2	1477.72	1458.48
	CHD5	1460.32	1476.84
	PHF1	1610.64	1332.84
	PCGF1	1573.31	1372.19
	USP7	1504.19	1442.66
	TRIM37	1481.64	1466.02
	RUFY1	1526.8	1423.48
	PHF21A	1395.28	1556.87
	TRIM49B	1572.85	1386.35
	TRIM46	1492.97	1469.55
	OTUD6B	1446.45	1521.98
	CDC34	1528.12	1444.93
	44995	1492.88	1490.28
	WHSC1L1	1439.93	1554.94
	USP51	1555.34	1444.13
	TRIM47	1475.97	1524.31
	ASB4	1642.06	1358.85
	MKRN2	1544.94	1456.65
	DCUN1D3	1574.07	1437.73
	TRIM39	1439.72	1576.75
	UBE2K	1578.03	1446.41
	FBXO48	1594.31	1452.94
	TRIM25	1556.38	1491.48
	RNF183	1535.56	1533.21
	RNF113A	1681.69	1391.64
	YOD1	1648.65	1426.29
	RNF122	1546.72	1529.65
	PRICKLE2	1573.89	1509.51
	FBXO8	1547.74	1537.29
	TRIM52	1779.15	1317.17
	DCUN1D1	1713.95	1392.1
	UBE2NL	1605.35	1509.95
	TRIM54	1747.23	1370.61
	TRIM33	1619.37	1498.59
	SPSB2	1734.68	1386.41
	TRIM40	1546.78	1585.54
	MEX3D	1586.3	1546.44
	RSF1	1640.41	1494.94
	SMURF1	1686.12	1458.7
	UBE2C	1658.19	1506.13
	TRIM48	1552.05	1614.42
	LTN1	1554.36	1622.5
	UBE2J2	1640.54	1543.05
	RBX1	1612.55	1580.31
	MAP3K1	1620.57	1573.04
	RNF150	1562.53	1635.13
	WDR24	1529.42	1672.01
	SOCS7	1623.64	1582.86
	44987	1587.84	1621.1
	HECW1	1756.06	1453.87
	UBE2L3	1566.47	1644.46
	KMT2C	1590.39	1629.41
	RNF152	1774.9	1447.09
	TRIM4	1649.09	1586.21
	VPS11	1547.93	1690.73
	MTF2	1709.77	1529.33
	CUL3	1697.96	1542.25
	RNF7	1675.47	1575.9
	USP1	1666.89	1588.08
	RNF39	1623.49	1633.39
	RNF139	1609.92	1653.55
	RNF125	1775.44	1494
	TRIM64C	1743.28	1530.46
	TRIM62	1543.74	1730.48
	TRIM71	1673.75	1601.52
	RNF13	1733.67	1550.71
	UBE2W	1750.81	1535.03
	SYTL4	1710.41	1579.01
	RFPL1	1587.69	1702.07
	STUB1	1762.03	1530.15
	MNAT1	1652.12	1640.35
	UBR5	1541.63	1752.6
	RNF128	1654.99	1640.66
	MLLT6	1763.17	1537.78
	SKP2	1635.52	1669.79
	UFD1L	1686.87	1622.56
	RNF151	1638.58	1678.78
	UBL5	1699.03	1618.69
	RNF149	1671.45	1650.54
	RBCK1	1786.47	1537.31
	USP19	1744	1580.24
	USP4	1641.07	1685.55
	FBXW7	1701.62	1628.19
	WHSC1	1642.14	1692
	TNFAIP3	1734.1	1600.88
	HECTD4	1704.86	1631.29
	UBE4B	1841	1497.78
	TRIM51GP	1827.23	1512.08
	RC3H1	1762.16	1586.11
	TRIM55	1624.6	1741.64
	CCNF	1694.12	1679.45
	RNF215	1692.93	1680.86
	RNF220	1789.07	1586.72
	LRSAM1	1765.03	1612.15
	USP21	1788.76	1588.89
	TRIM35	1701.4	1680.11
	SPSB1	1765.92	1618.62
	UBE2H	1618.8	1781.05
	RNF146	1863.7	1540.89
	UBE2V2	1735.52	1669.35
	TRIM22	1681.54	1727.11
	TRIML1	1776.79	1632.68
	RNF141	1830.31	1583.45
	SOCS2	1682.71	1733.81
	UBR2	1707.69	1711.21
	SOCS6	1779.67	1640.52
	RNF175	1779.89	1640.72
	UCK2	1618.7	1806.18
	MGRN1	1708.75	1718.29
	USP11	1711.01	1724.88
	TRIM56	1897.37	1539.71
	MYSM1	1804.93	1639.41
	DPF2	1715.8	1735.2
	RNF8	1742.25	1713.55
	RNF11	1764.96	1692.77
	TRIM77	1908.86	1552.99
	CXXC1	1743.02	1720.33
	UBE2B	1728.68	1738.33
	RNF138	1746.79	1728.37
	TRIM64B	1753.53	1726.02
	MIB1	1867.77	1614.42
	FBXW8	1734.64	1748.7
	TRIM69	1702.98	1791.9
	PRPF8	1751.67	1748.62
	UNK	1707.57	1796.73
	RNF111	1831.55	1674.54
	TOPORS	1930.8	1596.37
	MPND	1833.56	1700.17
	UBE2D1	1822.48	1714.18
	RFPL3	1740.6	1797.61
	MYCBP2	1812.58	1726.87
	MSL2	1845.95	1706.76
	MYLIP	1861.82	1695.22
	TRIM6-TRIM34	1821.92	1743.3
	RNF14	1789.87	1777.1
	NEURL1	1970.89	1599.38
	TRIM13	1795.94	1780.39
	SYVN1	1878.22	1704.48
	MKRN1	1976.81	1608.28
	USP32	1894.03	1692.65
	USP29	1830.92	1761.12
	DCUN1D4	1813.93	1791.23
	RNF170	1935.25	1672.75
	HACE1	1861.95	1749.75
	DPF1	1739.26	1878.18
	UHRF2	1846.59	1790.84
	MIB2	1736.77	1902.08
	SPSB3	1902.33	1739.25
	TRIP12	1894.42	1747.34
	UBE2A	1842.03	1803.6
	G2E3	1831.5	1815.64
	RNF113B	1831.38	1818.32
	USP2	1868.11	1795.3
	USP30	1857.61	1809.34
	USP31	1903.68	1765.19
	USP3	1880.24	1789.75
	USP16	2013.88	1665.06
	RFWD3	1928.14	1755.6
	PHF12	1885.6	1802.63
	SOCS1	1916.74	1772.21
	RNF182	1824.96	1874.42
	UBE2I	1847.6	1857.22
	RNF123	1944.96	1765.04
	FBXO7	1829.73	1885.29
	DCUN1D5	1962.65	1753.97
	TRIM73	1871.73	1853.88
	DCUN1D2	1871	1856.02
	TRIM59	1928.5	1812.3
	RBBP6	1884.82	1859.59
	USP25	1860.57	1897.86
	USP17L2	1861.27	1905.24
	TRIM68	2020.57	1746.5
	RNFT1	2080.99	1688.72
	RNF167	1862.21	1910.98
	RFWD2	1971.09	1802.11
	TRIM8	1918.01	1860.11
	UBR3	1909.42	1869.58
	SIAH2	1967.09	1814.36
	UHRF1	1864.25	1919.16
	MID2	1891.35	1893.58
	TRIM49	1919.83	1869.95
	SCEL	2092.56	1702.44
	MID1	1893.4	1902.28
	USP18	1935.64	1860.19
	MLLT10	1972.5	1829
	RNF126	1896.99	1910.67
	RNF17	1840.29	1972.9
	RNF10	1954.05	1860.01
	RAB40B	1955.55	1869.51
	USP15	2006.13	1826.62
	SYTL3	1992.73	1842.48
	UBL4A	1918.98	1928.98
	RNF112	1858.45	1990.58
	RAD18	1943.73	1925.19
	RC3H2	1843.32	2026.27
	ANAPC11	1943.08	1927.51
	TRIM65	1890.86	1987.82
	RFFL	1954.62	1928.45
	TRIM72	1925.02	1963.6
	RING1	2132.37	1763.03
	USP10	1842.43	2053.99
	UBA7	2009.08	1888.02
	SOCS5	1928.06	1973.61
	TRIM51	1928.62	1979.14
	UBTD2	2048.86	1859.33
	USP12	1978.42	1937.14
	BIRC2	1931.43	1988.32
	TRAF7	1960.27	1962.58
	SH3RF1	2075.05	1854.42
	RNF222	1995.04	1934.81
	RNF103	1960.75	1969.95
	SPSB4	1997.75	1945.84
	TRIM14	1967.3	1981.49
	USP33	1908.03	2045.52
	TTC3	2027.4	1948.38
	MUL1	1923.59	2060.35
	RAG1	2078.83	1917.43
	UBOX5	2087.96	1908.96
	USP34	2049.2	1950.58
	UBE2J1	1997.13	2007.53
	USP14	2149.45	1857.9
	PSMD14	2218.35	1800.19
	HECTD1	2054.96	1964.54
	RFPL4B	1914.82	2104.87
	SOCS4	1959.82	2060.32
	RAB40AL	2088.18	1936.26
	RAB40A	2240.04	1790.95
	44989	2001.35	2041.47
	RNF157	1911.7	2131.22
	USP13	2116.35	1926.97
	TRAF4	2102.29	1943.77
	CYLD	2032.44	2016.17
	TRIM74	2036.47	2017.05
	RNF135	2004.62	2051.98
	UCHL1	2009.74	2062.39
	UBR1	2054.56	2027.05
	UBL3	2015.65	2075.02
	USP24	2242.18	1850.21
	RNF144A	1976.1	2118.5
	USP22	2123.1	1995.17
	RNF19B	1998.47	2140.55
	TRIM50	2094.01	2050.32
	TRIM5	2104.16	2040.64
	RCHY1	2073.08	2075.52
	RNF20	2178.69	1977.15
	HECTD3	2073.39	2083.11
	TULP4	2196.52	1962.98
	TRIM10	2110.02	2055.19
	TRIM49C	2320.66	1853.09
	RNF145	2080.45	2095.46
	RNF133	1990.09	2187.62
	UCHL5	2308.27	1873.16
	TRIM11	1987.29	2215.49
	RFPL4AL1	2219.61	1988.1
	RNF40	2057.9	2163.43
	TRAF3	2224.72	1999.66
	SH3RF2	2106.92	2117.89
	RNF180	2199.36	2028.61
	HECTD2	2158.32	2074.2
	UBA3	2181.2	2076.22
	TRIM67	2111.84	2154.17
	RNF144B	2184.23	2088.12
	LRRC29	2112.37	2162.28
	UBE2D2	2128.97	2184.74
	USP27X	2166.68	2149.33
	RNF166	2280.36	2037.9
	RLIM	2169.77	2149.08
	TSG101	2089.77	2240.36
	FBXW9	2181.48	2152.28
	USP28	2144.02	2207.17
	RNF148	2111.63	2261.76
	RSPRY1	2243.21	2144.51
	STAMBPL1	2195.28	2197.87
	BRCC3	2195.28	2205.58
	RNF6	2290.95	2113.09
	TRIM61	2101.22	2309.78
	SOCS3	2095.51	2336.14
	RNF121	2329.87	2114.34
	TRAF5	2216.98	2232.97
	STAMBP	2184.79	2296.83
	TRIM6	2263.36	2266.03
	CUL7	2264.46	2275.08
	RNF130	2322.6	2232.07
	UBE2D4	2335.11	2222.72
	RNF115	2521.85	2046.48
	UBA6	2298.16	2314.74
	SHPRH	2364.56	2260.51
	CUL9	2258.35	2374.16
	RAB40C	2459.92	2198.36
	RNF165	2363.34	2331.7
	RAPSN	2567.24	2177.97
	UBA1	2478.26	2285.86
	UBA5	2412.92	2415.76
	TRAF6	2328.96	2512.77
	TRIM60	2373.81	2495.54
	RNF114	2328.1	2547.43
	TRIM15	2450.34	2461.83
	SENP2	2588.53	2441.62
	UBTD1	2520.17	2538.35
	FSD1L	2545.12	2571.62
	TRIM58	2598.76	2530.26
	KMT2B	2747.11	2670.58
	RNF181			2780.77	2597.97
	P97			2751.56	2803.58
	LPXN			2941.3	2848.25
	UBE2D3			3035.15	2847.93
	UCHL3			3183.29	2936.14
	RNF4			3568.07	3279.85

## Sheet: Figure 5
Figure 5 C								Figure 5g (MW markers in kDa)									Figue 5 I										Figue 5 J														Fig k
								anti-WRN																			Diffusion Coefficient (µm2/sec)	DMSO			SUMOi			WRNi			WRNi + SUMOi
	Raw Halo-WRN Protein Levels (au)																	Well Level Values				Plate Level						Proportion	SD	N	Proportion	SD	N	Proportion	SD	N	Proportion	SD	N		[WRNi] uM	WRNi			WRNi + 10.6 nM SUMOi
	siCTRL3	siRNF4	siPIAS4															Diff. Co. um^3/s				Diff. Co. um^3/s					0.003	0.00386212	0.00215176	96	0.0033878	0.0018968	32	0.0108704	0.00691521	32	0.0115599	0.00649439	63			Rep1	Rep2	Rep3	Rep1	Rep2	Rep3
Rep1	287.404	1262.42	858.023															DMSO	WRNi	SUMOi	WRNi + SUMOi	DMSO	WRNi	SUMOi	WRNi + SUMOi		0.0032925	0.00350703	0.00176763	96	0.00307729	0.00140663	32	0.00994033	0.0054557	32	0.0107019	0.0052344	63		10 uM Etopo	229408	229408	199514	229408	229408	228401
Rep2	494.497	1260.11	552.531															1.99	1.56	1.91	1.32	2.03875	1.50625	1.87	1.3125		0.00361351	0.00330352	0.00154983	96	0.00293402	0.00116993	32	0.00949282	0.00466825	32	0.0102153	0.00441119	63		10	229408	223643	199514	204879	226214	230211
Rep3	346.207	1101.58	732.164															2.05	1.49	1.85	1.31						0.00396582	0.00317599	0.00141683	96	0.00284463	0.00100668	32	0.00927595	0.00416396	32	0.00994735	0.00379766	63		3.16456	229600	224614	185406	213284	200754	229366
Rep4	246.58	246.58	246.58															2.03	1.49	1.84	1.3						0.00435249	0.0031007	0.00133655	96	0.00278889	0.000888	32	0.00921956	0.00382451	32	0.00984594	0.00332391	63		1.00144	220579	235343	202326	198334	211244	225185
																		2.03	1.54	1.88	1.36						0.00477685	0.00306374	0.00129105	96	0.00275849	0.000802	32	0.00928275	0.00358505	32	0.00987726	0.00295547	63		0.316912	258952	223202	202504	211470	227394	232980
DMSO ->	1248.34	1248.34	1248.34															2.01	1.52	1.88	1.35						0.00524259	0.00305783	0.00127003	96	0.00275064	0.000741	32	0.00944917	0.00341171	32	0.0100248	0.00267451	63		0.100289	295065	352999	295687	213668	223044	261319
Graphed values are normalized to siCTRL as 0% and DMSO as 100%																		2.03	1.5	1.91	1.34						0.00575373	0.00307578	0.00126498	96	0.00276191	0.000699	32	0.00969825	0.00327907	32	0.0102663	0.00246624	63		0.031737	572066	573457	513289	397258	402734	409831
								anti-Ub										2.14	1.45	1.83	1.19						0.00631471	0.00311567	0.00127124	96	0.00279252	0.000675	32	0.010027	0.00317403	32	0.0105997	0.00232483	63		0.010043	698225	699765	594159	576232	529495	559596
																		2.03	1.5	1.86	1.33						0.00693039	0.00317412	0.00128357	96	0.00284167	0.000665	32	0.0104239	0.003083	32	0.0110146	0.00224393	63		0.003178	761159	806930	636389	760634	739522	757412
Figure 5 D																		1.96	1.49	1.84	1.35	1.985	1.4925	1.84875	1.34625		0.00760609	0.00324941	0.00129805	96	0.00290983	0.000667	32	0.0108845	0.00299853	32	0.0115033	0.00221659	63		0.001006	808681	824300	663772	792827	751056	787067
	DMSO		WRNi															1.98	1.48	1.85	1.33						0.00834768	0.00333953	0.00131161	96	0.0029968	0.000679	32	0.0114048	0.00291816	32	0.012055	0.00223081	63		0.000318	855999	840684	657380	795941	783499	784244
	DMSO	SUMOi	DMSO	SUMOi														2	1.58	1.88	1.4						0.00916157	0.00344368	0.00132343	96	0.00310239	0.000698	32	0.0119845	0.00284747	32	0.0126619	0.00227231	63		DMSO	855999	855999	640765	855999	855999	805548
Rep1	2259.02	2259.02	2259.02	2259.02														2.01	1.56	1.85	1.35						0.0100548	0.00356087	0.00133451	96	0.0032252	0.000723	32	0.0126204	0.00279929	32	0.0133161	0.00232757	63
Rep2	2059.02	2308.73	1033.66	2246.45														1.95	1.49	1.89	1.3						0.0110351	0.00369046	0.00134674	96	0.00336367	0.000753	32	0.0133041	0.00279189	32	0.0140071	0.00238347	63		Plotted values are normalized to DMSO as 100% and 10 uM Etoposide as 0%
Rep3	2411.46	2308.13	1357.69	2300.16														2.06	1.45	1.82	1.33						0.0121111	0.00383303	0.00136184	96	0.0035172	0.000789	32	0.0140255	0.00284384	32	0.0147254	0.00242965	63
Rep4	1978.85	2667.44	1118.01	2085.87														1.93	1.41	1.81	1.34						0.0132919	0.00398827	0.0013801	96	0.00368457	0.000829	32	0.0147606	0.00295993	32	0.0154535	0.00245973	63
Rep5	2458.78	2362.01	1135.03	1912.87														1.99	1.48	1.85	1.37						0.0145878	0.00415889	0.0014038	96	0.00386643	0.000871	32	0.0154901	0.00312589	32	0.0161851	0.00247758	63
Rep6	2291.64	2341.43	896.942	2241.66														1.99	1.5	1.96	1.32	1.9825	1.47	1.98	1.34625		0.0160101	0.00434493	0.00143502	96	0.00406048	0.00091	32	0.0161696	0.00330138	32	0.0168916	0.00248827	63
Rep7	2683.23	2030.73	964.599	2251.63														2.08	1.45	1.93	1.36						0.0175711	0.00455071	0.00147636	96	0.00426742	0.000942	32	0.016773	0.0034395	32	0.01756	0.00250166	63
																		2.03	1.51	2	1.39						0.0192842	0.00477717	0.00152571	96	0.00448573	0.000958	32	0.0172633	0.00349615	32	0.0181589	0.00252924	63
																		1.94	1.48	2.08	1.4						0.0211644	0.00502306	0.00157756	96	0.00471757	0.000962	32	0.0176064	0.00345067	32	0.0186523	0.00259291	63
siWRN ->	700	700	700	700														1.94	1.46	2.02	1.29						0.0232279	0.0052851	0.00162374	96	0.0049686	0.000962	32	0.0177799	0.00332482	32	0.0190039	0.00271649	63
Graphed values are normalized to siWRN intensities as 0% and DMSO as 100%																		1.97	1.39	1.9	1.34						0.0254926	0.00556143	0.00165606	96	0.00524381	0.000956	32	0.0177875	0.00319062	32	0.0191912	0.00290167	63
																		1.95	1.44	1.98	1.37						0.0279781	0.00584176	0.00166491	96	0.00553814	0.00094	32	0.0176164	0.00313758	32	0.0191692	0.00310431	63
Figue 5 E																		1.96	1.53	1.97	1.3						0.0307059	0.00612058	0.00164705	96	0.00585076	0.000917	32	0.0172818	0.00323322	32	0.0189294	0.00326356	63
	Lanes inside red box are unrelated to this manuscript and were not used																	1.95	1.43	1.94	1.33	1.965	1.43875	1.92125	1.31875		0.0336997	0.00639196	0.00160433	96	0.00617772	0.000893	32	0.0167913	0.0034678	32	0.0184676	0.00332915	63
anit-WRN	Only lanes inside green dotted box are related to this figure																	1.99	1.49	1.87	1.35						0.0369854	0.00665274	0.001541	96	0.00651078	0.000881	32	0.0161467	0.00375622	32	0.0177874	0.00328064	63
																		1.94	1.4	1.83	1.29						0.0405914	0.00690008	0.00146169	96	0.00683834	0.000891	32	0.0153639	0.00399081	32	0.0169174	0.00313005	63
								anti-GAPDH										2.01	1.42	1.93	1.33						0.044549	0.0071276	0.0013713	96	0.00714368	0.000924	32	0.0144626	0.00409074	32	0.0158959	0.00290388	63
																		1.94	1.4	1.94	1.31						0.0488925	0.00732798	0.00127735	96	0.00740711	0.000974	32	0.0134758	0.00402536	32	0.014774	0.00263045	63
																		2.01	1.43	1.89	1.32						0.0536595	0.00749067	0.00119008	96	0.00760756	0.00102512	32	0.0124402	0.00380939	32	0.0135978	0.0023349	63
																		1.95	1.44	1.98	1.29						0.0588912	0.00760622	0.00112356	96	0.00773259	0.00106036	32	0.0114053	0.00349356	32	0.0124168	0.00204251	63
																		1.93	1.5	1.99	1.33						0.064633	0.00766402	0.00108563	96	0.00777558	0.00106144	32	0.0104034	0.00313581	32	0.0112671	0.00177268	63
																											0.0709347	0.0076625	0.00107166	96	0.00773973	0.00102474	32	0.00945478	0.00277286	32	0.0101805	0.00154256	63
																											0.0778507	0.00760904	0.00107369	96	0.00763652	0.000972	32	0.00858356	0.00241881	32	0.00918786	0.00136484	63
								Figure 5h (MW markers in kDa)																			0.0854411	0.00751016	0.00108333	96	0.0074802	0.000945	32	0.00780957	0.00209103	32	0.00830585	0.00123991	63
anti-GAPDH																											0.0937715	0.00737694	0.00109774	96	0.00729165	0.00097	32	0.00714376	0.00180619	32	0.00754503	0.00115785	63
								anti-WRN																			0.102914	0.0072252	0.00111979	96	0.00709215	0.00103643	32	0.00658884	0.00157088	32	0.00691033	0.00110621	63
												anti-GAPDH															0.112948	0.00706976	0.00114327	96	0.00689923	0.00110359	32	0.00614127	0.0013833	32	0.00640324	0.00107464	63
																											0.12396	0.00692965	0.00116041	96	0.00672828	0.00114541	32	0.00579715	0.00123948	32	0.00602531	0.00105863	63
																											0.136046	0.00682231	0.00116752	96	0.00658428	0.00114437	32	0.00554995	0.00113074	32	0.00577413	0.00105527	63
																											0.149311	0.0067649	0.00116144	96	0.00648539	0.00109073	32	0.00539794	0.00105076	32	0.00565311	0.0010587	63
																											0.163868	0.00677352	0.00113917	96	0.00647849	0.00101937	32	0.00534251	0.00100601	32	0.00566902	0.00106099	63
								anti-UB				anti-SUMO1/2															0.179845	0.00687193	0.0011079	96	0.00661013	0.000955	32	0.00538757	0.00100333	32	0.00582751	0.00106196	63
Figue 5 F																											0.19738	0.00708522	0.00110011	96	0.00689895	0.000905	32	0.00553701	0.00103716	32	0.00612269	0.00107565	63
Normalized WRN Protein levels																											0.216624	0.00741665	0.00114605	96	0.00733603	0.000892	32	0.00579671	0.00110102	32	0.00654386	0.00110224	63
DMSO		ML792		DMSO		ML792																					0.237745	0.00783101	0.00122456	96	0.00789187	0.000995	32	0.00615537	0.00115675	32	0.00709184	0.00114313	63
Rep 1	Rep 2	Rep 1	Rep 2	Rep 1	Rep 2	Rep 1	Rep 2																				0.260925	0.00828509	0.00129482	96	0.00852924	0.00124968	32	0.00658731	0.00118267	32	0.00775843	0.0011969	63
100	100	112.981	119.387	27.2383	21.4723	90.8276	99.3697																				0.286365	0.00876342	0.00135801	96	0.00919645	0.00150124	32	0.0070748	0.0012656	32	0.00848482	0.0012355	63
																											0.314285	0.00928353	0.00144718	96	0.00985071	0.00159884	32	0.00757297	0.00138085	32	0.00917158	0.00124941	63
																											0.344927	0.00986165	0.0015414	96	0.0104898	0.0015791	32	0.00801192	0.00142229	32	0.00973532	0.00127059	63
																											0.378557	0.0104756	0.00156026	96	0.0111293	0.00153549	32	0.00835092	0.00141389	32	0.0101583	0.00144168	63
																											0.415466	0.0110976	0.00149498	96	0.0117832	0.00153503	32	0.00860608	0.00145313	32	0.010465	0.00169334	63
																											0.455973	0.0117238	0.00141611	96	0.0124383	0.00156893	32	0.00881697	0.00150629	32	0.0106572	0.00180874	63
																											0.50043	0.0123766	0.00136572	96	0.0130622	0.00158556	32	0.00902726	0.00156406	32	0.0107346	0.00174749	63
																											0.549221	0.0130813	0.00137115	96	0.0136281	0.00156515	32	0.00926532	0.00159231	32	0.0107344	0.00162098	63
																											0.60277	0.0138431	0.00145553	96	0.014141	0.00151989	32	0.00955802	0.00149125	32	0.010724	0.00157786	63
																											0.661539	0.0146468	0.00160716	96	0.0146508	0.00153664	32	0.00995266	0.00133736	32	0.0107474	0.00164002	63
																											0.726038	0.0155001	0.00178403	96	0.0152516	0.00169248	32	0.0104895	0.00133216	32	0.0108352	0.0017296	63
																											0.796826	0.0164595	0.00194097	96	0.0160548	0.00194396	32	0.01117	0.00158579	32	0.0110285	0.00179261	63
																											0.874516	0.0176369	0.0020649	96	0.0171862	0.00219854	32	0.0119704	0.00198594	32	0.0113871	0.00183653	63
																											0.95978	0.0191858	0.00220418	96	0.0187875	0.00238008	32	0.0128683	0.00233075	32	0.0119721	0.00186761	63
																											1.05336	0.0212982	0.00245665	96	0.0210225	0.00245823	32	0.0138821	0.00245143	32	0.0128354	0.00186618	63
																											1.15606	0.0241989	0.00287875	96	0.0240843	0.00246135	32	0.0151143	0.00234449	32	0.014024	0.00183947	63
																											1.26877	0.0281215	0.00340203	96	0.0281822	0.00249468	32	0.0167476	0.0022076	32	0.015574	0.00186242	63
																											1.39248	0.0332424	0.00388459	96	0.0334692	0.00274624	32	0.0189664	0.00231947	32	0.0174819	0.00203224	63
																											1.52824	0.0395602	0.00424262	96	0.039892	0.00331246	32	0.0218493	0.00279605	32	0.0196617	0.00233176	63
																											1.67724	0.046671	0.00456677	96	0.0469494	0.00396934	32	0.02523	0.0034072	32	0.0218844	0.00258239	63
																											1.84077	0.053531	0.00508881	96	0.0535116	0.00432179	32	0.0285784	0.00370713	32	0.0237707	0.00262548	63
																											2.02025	0.058361	0.00580611	96	0.0578601	0.00418231	32	0.0310061	0.00343088	32	0.0248272	0.00257666	63
																											2.21722	0.0590953	0.00626361	96	0.0582233	0.00377652	32	0.0315549	0.00305275	32	0.0245683	0.00268374	63
																											2.43339	0.054408	0.00612435	96	0.0536461	0.00355871	32	0.0296181	0.00329154	32	0.0226909	0.0028346	63
																											2.67065	0.0448254	0.00576059	96	0.0447551	0.00387335	32	0.0253257	0.00356929	32	0.0193237	0.00270941	63
																											2.93103	0.0327651	0.00542803	96	0.0336367	0.00435834	32	0.019627	0.00327387	32	0.015099	0.0022834	63
																											3.2168	0.0212508	0.00457853	96	0.0228134	0.00426845	32	0.0138768	0.00264485	32	0.0108962	0.00185806	63
																											3.53044	0.0123696	0.00320942	96	0.014094	0.00349945	32	0.00913094	0.00198725	32	0.00739931	0.00157382	63
																											3.87465	0.00666225	0.00193491	96	0.00809786	0.00246614	32	0.00576975	0.00135573	32	0.00485382	0.00129037	63
																											4.25242	0.00352212	0.00108996	96	0.00449141	0.00153687	32	0.00363665	0.00082	32	0.00315878	0.00096	63
																											4.66703	0.00197364	0.000635	96	0.00253371	0.000861	32	0.00236721	0.000456	32	0.00208413	0.000651	63
																											5.12206	0.00123024	0.000413	96	0.00152847	0.00045	32	0.00162323	0.000276	32	0.00141361	0.000419	63
																											5.62145	0.000841	0.000293	96	0.0010053	0.000252	32	0.00117005	0.000212	32	0.000989	0.000264	63
																											6.16954	0.000603	0.000211	96	0.000706	0.000169	32	0.000871	0.000173	32	0.000711	0.000169	63
																											6.77106	0.00044	0.000148	96	0.000513	0.000125	32	0.000658	0.000135	32	0.00052	0.000112	63
																											7.43123	0.000325	0.000102	96	0.000379	9.41e-05	32	0.000503	0.000104	32	0.000386	7.62e-05	63
																											8.15576	0.000245	6.95e-05	96	0.000284	7.21e-05	32	0.000389	8.38e-05	32	0.00029	5.34e-05	63
																											8.95094	0.000188	4.84e-05	96	0.000218	5.65e-05	32	0.000306	6.99e-05	32	0.000222	3.91e-05	63
																											9.82365	0.000147	3.57e-05	96	0.00017	4.47e-05	32	0.000245	5.91e-05	32	0.000173	3.03e-05	63
																											10.7814	0.000116	2.76e-05	96	0.000134	3.57e-05	32	0.000197	4.98e-05	32	0.000137	2.46e-05	63
																											11.8326	9.26e-05	2.14e-05	96	0.000107	2.88e-05	32	0.000159	4.16e-05	32	0.000109	2.03e-05	63
																											12.9863	7.47e-05	1.7e-05	96	8.6e-05	2.3e-05	32	0.00013	3.4e-05	32	8.79e-05	1.69e-05	63
																											14.2524	6.1e-05	1.37e-05	96	7e-05	1.85e-05	32	0.000107	2.76e-05	32	7.16e-05	1.42e-05	63
																											15.642	5.05e-05	1.13e-05	96	5.76e-05	1.5e-05	32	8.89e-05	2.25e-05	32	5.9e-05	1.2e-05	63
																											17.1671	4.22e-05	9.42e-06	96	4.79e-05	1.23e-05	32	7.45e-05	1.86e-05	32	4.92e-05	1.03e-05	63
																											18.8409	3.56e-05	7.99e-06	96	4.03e-05	1.02e-05	32	6.31e-05	1.55e-05	32	4.14e-05	8.86e-06	63
																											20.6778	3.03e-05	6.84e-06	96	3.41e-05	8.57e-06	32	5.37e-05	1.31e-05	32	3.51e-05	7.69e-06	63
																											22.6939	2.59e-05	5.89e-06	96	2.91e-05	7.24e-06	32	4.61e-05	1.12e-05	32	3e-05	6.71e-06	63
																											24.9065	2.23e-05	5.11e-06	96	2.5e-05	6.16e-06	32	3.97e-05	9.62e-06	32	2.58e-05	5.87e-06	63
																											27.3349	1.92e-05	4.46e-06	96	2.16e-05	5.3e-06	32	3.44e-05	8.35e-06	32	2.23e-05	5.16e-06	63
																											30	1.67e-05	3.9e-06	96	1.88e-05	4.6e-06	32	2.99e-05	7.29e-06	32	1.93e-05	4.55e-06	63

## Sheet: Figure 6
Figure 6 a
Day Post Tumor Implant	G01- Vehicle								G05- 5523 15mpk								G06- 5523 30mpk								G07- 5523 90mpk
	M1	M2	M3	M4	M5	M6	M7	M8	M1	M2	M3	M4	M5	M6	M7	M8	M1	M2	M3	M4	M5	M6	M7	M8	M1	M2	M3	M4	M5	M6	M7	M8
0	241.378	210.006	199.738	232.434	161.822	194.89	218.554	168.012	237.791	177.849	214.984	188.583	163.793	176.983	208.722	201.054	208.005	227.005	231.367	210.004	188.184	175.479	239.051	153.773	173.67	208.065	200.422	170.458	225.768	229.317	165.921	202.819
4	471.447	376.145	395.455	392.154	441.086	352.264	420.414	269.367	423.898	417.575	369.908	294.001	188.131	338.243	450.14	354.351	303.63	245.27	342.992	307.328	222.56	234.554	322.798	266.502	180.764	239.749	237.568	168.169	209.246	282.298	146.774	82.9048
7	691.233	552.291	730.84	583.708	609.037	534.477	512.338	399.237		587.459	387.645	339.146	244.232	422.278	450.478	536.115	292.274	213.171	365.185	303.716	220.578	256.036	343.008	172.236	197.157	224.177	178.2	148.362	186.869	198.196	120.493	68.0119
11	854.661	746.932	938.88	592.145	854.491	673.486	648.254	568.417		555.489	497.123	375.423	289.164	487.628	516.859	570.085	352.593	261.106	480.047	321.033	226.349	228.861	355.984	150.537	146.812	140.913	132.305	104.969	145.048	172.426	81.2258	47.3906
14	776.39	746.97	948.21	579.74	851.86	420.8	488.85	614.72		494.86	457.63	483.55	295.64	403.24	450.86	419.75	298.2	196.35	496.74	276.53	164.87	226.32	279	102.99	121.94	105.33	134.68	96.91	132.21	149.93	75.15	68.32
18	732.49	1110.89	716.72	779.32	964.05	780.91	943.23	715.63		570.07	509.15	489.6	364.73	436.63	394.66	469.71	234.88	269.56	606.42	217.15	173.87	277.79	293.52	102.38	95.54	90.21	106.38	87.81	124.82	102.88	56.62	68.3
Figure 6 b
days of treatment	G01- Vehicle								G05- 5523 15mpk								G06- 5523 30mpk								G07- 5523 90mpk
	M1	M2	M3	M4	M5	M6	M7	M8	M1	M2	M3	M4	M5	M6	M7	M8	M1	M2	M3	M4	M5	M6	M7	M8	M1	M2	M3	M4	M5	M6	M7	M8
0	100	100	100	100	100	100	100	100	100	100	100	100	100	100	100	100	100	100	100	100	100	100	100	100	100	100	100	100	100	100	100	100
4	97.9079	102.242	97.6852	101.852	100	97.3333	107.5	101.923	93.5484	97.3568	95.5752	97.2973	96.0784	96.3303	94.2387	93.0131	98.6547	95.6044	98.2759	99.1189	96.4981	100.893	93.75	103.167	93.8967	90.8297	93.7008	102.222	100	96.2963	102.857	89.8734
7	93.3054	99.1031	94.4444	100.463	96.3115	96.8889	103.75	98.8462		96.9163	92.0354	95.4955	92.1569	93.1193	87.2428	91.7031	96.4126	93.0403	97.4138	94.7137	91.0506	98.2143	91.6667	98.6425	93.4272	88.6463	88.189	97.3333	99.0991	93.4156	102.381	89.8734
11	99.5816	103.587	99.537	110.185	101.639	105.778	111.25	103.846		97.7974	96.4602	97.7477	89.4118	94.9541	89.7119	93.4498	95.0673	95.2381	99.569	96.9163	94.5525	103.571	92.5	100.905	98.1221	98.2533	90.1575	102.222	100.45	93.4156	107.619	92.827
14	99.5816	103.139	101.852	106.481	94.6721	102.667	102.083	93.4615		96.0352	95.5752	98.1982	90.5882	96.3303	87.2428	96.9432	96.4126	85.348	108.19	92.9515	89.1051	100	90.8333	100.905	98.5915	106.114	92.5197	96.4444	100.45	95.0617	102.381	91.1392
18	95.3975	105.83	97.2222	109.259	93.0328	104.889	106.667	100.385		95.1542	92.9204	93.2432	82.7451	97.7064	82.3045	96.5066	93.722	89.7436	94.8276	92.9515	94.1634	99.1071	89.5833	101.357	97.6526	100.437	91.3386	101.778	100.901	99.5885	105.714	92.827
Figure 6 c
anti-WRN
anti-ACTB
Figure 6 D
	Vehicle		90 mg/kg		30 mg/kg		15 mg/kg
	Rep1	Rep2	Rep1	Rep2	Rep1	Rep2	Rep1	Rep2
Relative WRN Protein Levels	98.54	101.38	39.1	31.14	27.98	29.12	58.05	40.47

## Sheet: Supplementary Fig 1
Sup Fig 1a					Sup Fig 1b						Sup Fig 1d
anit-WRN					anit-WRN							HCT116			RKO			U2OS			HT29			SW480
												Rep1	Rep2	Rep3	Rep1	Rep2	Rep3	Rep1	Rep2	Rep3	Rep1	Rep2	Rep3	Rep1	Rep2	Rep3
											DMSO	7744629	6385159	6385159	6675175	6686005	6686005	8872182	6126533	6126533	7441751	10114878	10114878	9119422	8300146	8300146
											5523	13614953	14752047	15579513	13887958	14077027	14077027	9022565	9228374	9228374	8853828	6126533	6126533	9863454	7739761	7739761
											Sup Fig 1g
												HCT-116						HT-29
												Rep1	Rep2	Rep3	Rep4	Rep5	Rep6	Rep1	Rep2	Rep3	Rep4	Rep5	Rep6
											0.000416	2.56	3.54	1.52	-0.2	2.58	0.549	2.82	4.6	2.97	1.67	-0.626	-2.99
											0.001248	2.03	2.18	3.32	2.05	-0.514	2.69	-0.441	5.56	4.31	0.0611	-1.15	-1.94
anti-GAPDH											0.003327	1.64	5.59	4.66	2.09	5.24	3.53	5.17	3.41	4.54	0.697	2.83	-4.19
											0.00998	6.9	12.2	10.3	8.09	7.73	11.1	4.05	-1.06	3.44	2.71	0.416	2.86
					anti-yH2AX						0.03223	24.1	27.6	20.7	28.2	26.1	28.7	6.25	4.12	3.48	-0.555	-1.72	0.256
											0.09668	39.4	51.7	47	43.8	38.8	49.4	1.76	5.09	5.91	4.03	0.364	0.622
											0.29	76.9	78	86.3	67.2	69	78.5	4.42	7.96	5.87	2.34	0.00263	1.7
											0.999	95.8	102	105	92.8	85.2	83.2	4.98	7.78	4.83	0.796	-1.12	4.19
											2.997	98	109	106	94.5	88.2	90.9	2.91	3.83	3.5	0.697	1.63	2.92
											9.99	99.2	107	110	100	86.4	82.8	1.12	6.57	-0.0577	-3.46	-3.94	-4.71
											Sup Fig 1h
												HCT116		SW-48		LoVo		OVK18		SNU-1		LS411N		RKO
											10 uM Etopo	138806	138806	229408	229408	67733	67733	131562	131562	192920	192920	49956	49956	98588	88588
											10	148806	138236	229408	223643	70240	75360	132120	141560	193040	194320	49400	59000	118680	106076
											5	152179	126763	229600	224614	78160	78240	143720	144280	193920	195000	49080	50240	112459	114610
											2.5	146072	120645	220579	235343	80400	84240	165120	166360	194880	199920	50080	53040	119739	120025
											1.25	145759	132736	228952	203202	89120	109920	169280	174920	194720	193800	50920	53760	142557	118655
											0.625	144804	138354	301065	332999	130880	130680	194760	189560	225440	218320	73960	75400	146633	125218
											0.3125	146775	153239	552066	573457	175680	165880	179120	191440	240280	239720	118240	113720	149140	129486
											0.15625	152974	169864	758225	699765	193400	177640		183200	239560		137760	132280	155564	167377
											0.078125	217094	193011	801159	806930	184800	185640	190280	195560	249880		138840	133880	167200	181697
											0.039063	258075	240106	848681	824300	180640	173840	198240	193400	247880	239560	136240	125960	171306	187176
											0.019531	374603	365741	855999	820684	187400	166720	186080	193600	243520		135920	131560	184914	168016
											DMSO			855999	855999	178653	178653	196373	196373	241213	241213	140093	140093	186159	195409
											1	170439	138409
											0.5	168270	154001
											0.25	204243	176571
											0.125	216065	217250
											0.0625	261101	267115
											0.03125	370919	326803
											0.015625	408074	392312
											0.007813	433422	417753
											0.003906	426245	399518
											0.001953	391974	431869
											DMSO	408513	412536
											Sup Fig 1i
												U2OS		HT-29		DLD-1		SW-480
											10 uM Etopo	3617	3617	3617	3617	7532	7532	102244	102244
											10	203595	193813	182849	192581	71183	94774	258957	278871
											5	210064	205292	194450	214612	87886	98028	296825	272416
											2.5	185620	212295	181337	214918	89362	102637	298755	285525
											1.25	214368	200644	196604	168522	93078	85815	301954	265690
											0.625	208482	225576	180761	159025	83081	100860	279287	265571
											0.3125	202912	194008	182545	183011	94116	93400	298755	284525
											0.15625	211849	221148	187016	184727	93662	93584	275239	298799
											0.078125	205561	201230	148705	207430	97724	87944	287930	284205
											0.039063	229358	211125	173292	177295	81583	100767	292700	259605
											0.019531	243906	205621	177084	179598	96118	98844	261539	259295
											DMSO	228350	217124	182156	193698	95808	95808	296998	290299
											Sup Fig 1j
											WRNi (uM)	WRN								BLM
											29.7
											9.9	1.33773	1.64434	7.0284	4.63363					117.201	110.204	120.546	108.551
											3.3	5.2676	3.55235	3.94232	7.83641					119.858	113.781	117.09	111.821
											1.1	13.29	4.5096	16.0304	6.74252					118.757	91.8024	117.899	108.556
											0.366667	33.3297	10.0685	25.52	7.98687					117.971	87.5931	88.8914	107.002
											0.122222	36.4471	29.8476	38.9696	27.7777					115.271	86.1683	119.482	110.865
											0.0407407	86.4436	65.3563	92.7516	71.7476					120.166	86.8831	92.867	114.877
											0.0135802	88.4382	95.4359	84.4681	75.2619					120.885	86.9893	121.198	109.539
											0.00452675	132.653	102.288	128.045	93.181					118.065	87.0166	122.38	109.292
											0.00150892	135.422	110.329	133.106	103.491					117.432	90.138	117.416	97.7755
											0.00050297	110.213	105.985	107.977	104.279					90.0299	100.341	115.051	109.308
											Sup Fig 1k
											BLMi (uM)	WRN								BLM
											29.7	101.534	111.619	141.386	133.627					7.4934	5.38095	5.51535	5.81435
											9.9	104.37	128.651	143.548	133.291					21.7653	12.5101	12.401	13.8853
											3.3	102.773	103.93	147.12	129.589					30.7303	27.1268	30.8959	26.5123
											1.1	109.363	100.95	148.821	123.03					60.8491	42.5684	61.3039	41.2488
											0.366667	106.585	103.369	146.094	131.705					93.8078	75.8339	84.6762	77.0241
											0.122222	108.125	106.221	143.39	130.395					110.478	104.534	108.812	102.047
											0.0407407	110.88	97.8961	145.09	109.241					117.309	104.952	107.376	108.184
											0.0135802	112.459	102.536	137.002	103.534					114.789	93.9412	124.871	114.165
											0.00452675	107.406	101.166	133.717	104.861					116.366	110.799	121.875	114.996
											0.00150892	112.419	100.797	138.364	102.603					109.018	108.19	99.8315	113.211
											0.00050297
											Sup Fig 1l
											[NSC-617145] uM	ATPase			Helicase			yH2AX			Viability
											29.7	22.74	-4.04		5.05	-0.873
											9.9	3.59	21.6		3.64	3.16
											3.32	7.89	4.36		-2.15	3.54
											1.16	13.85	-2.71		-0.219	4.14
											0.364	4.98	-2.83		3.07	-2
											0.115	12	4.61		4.93	-0.696
											0.0412	21.5	4.95		4.53	3.73
											0.0137	8.87	23.4		0.796	4.89
											0.00412	-3.46	25		-3.07	2.51
											0.00138	5.5	12.73		4.37	-2.6
											9.97							8.85	1.2	5.67
											4.98667							3.97	5.22	3.45
											2.49267							2.12	1.98	3.05
											1.32933							2.88	1.81	1.83
											0.664667							0.343	0.0869	-0.87
											0.332333							1.16	0.156	-0.0596
											0.166167							-0.49	0.118	-0.0933
											0.0804							-1.18	-0.259	-0.148
											0.042867							0.0449	0.0341	-0.479
											0.02144							0.187	0.559	-0.687
											20										12.9	3.63	3.45
											6.32911										4.91	5.64	5.58
											2.00288										2.03	-7.8	0.998
											0.633824										5.85	-0.389	-0.279
											0.200577										1.27	-5.87	0.162
											0.0635										0.813	0.519	0.611
											0.0201										-1.85	7.19	-2.06
											0.00636										-5.51	3.33	0.852
											0.00201										6.9	6.01	0.114
											0.000637										-1.38	0.992	0.0688

## Sheet: Supplementary Fig 2
Sup Fig 2b														Sup Fig2 f																																			Sup Fig 2g
	WRNi						DMSO								DMSO			0.04			0.08			0.16			0.2			0.31			0.63			1.25			2.5			5			10
0.000416	157.184	155.262	152.936	153.713	153.375	158.883								Diffusion Coefficient (µm2/sec)	Proportion	sd	n	Proportion	sd	n	Proportion	sd	n	Proportion	sd	n	Proportion	sd	n	Proportion	sd	n	Proportion	sd	n	Proportion	sd	n	Proportion	sd	n	Proportion	sd	n	Proportion	sd	n		Diffusion Coefficient (µm2/sec)
0.001248	156.637	155.458	164.602	156.889	159.318	160.014								0.003	0.0110605	0.00367831	12	0.0106741	0.00200142	12	0.0120838	0.00328724	12	0.0146495	0.00324724	12	0.00877382	0.0016975	36	0.0147172	0.00316147	12	0.0182083	0.00304197	12	0.0183038	0.00595682	12	0.019756	0.00475657	12	0.0246485	0.00479593	12	0.0227014	0.0042662	12		0.003
0.00333	154.595	157.256	156.161	158.39	155.496	160.772								0.0032925	0.00890346	0.00221914	12	0.00911466	0.00150856	12	0.0104613	0.00241293	12	0.0122294	0.0022746	12	0.00735311	0.00131251	36	0.0122979	0.00192914	12	0.0152229	0.00235677	12	0.0156203	0.00394067	12	0.0173073	0.00385199	12	0.0211702	0.00439739	12	0.0196993	0.00325584	12		0.0032925
0.00998	155.978	156.696	158.341	156.222	155.742	157.695								0.00361351	0.00782224	0.0018312	12	0.00815097	0.00124361	12	0.00945732	0.00206995	12	0.0107776	0.00189632	12	0.00654108	0.00115067	36	0.0110608	0.00146714	12	0.0135752	0.00173614	12	0.0140766	0.00315281	12	0.0157398	0.00333309	12	0.0189549	0.00386688	12	0.017813	0.00275289	12		0.00361351
0.0322	159.383	159.261	161.237	162.818	156.897	155.183								0.00396582	0.0070147	0.00159559	12	0.00746327	0.00106918	12	0.00870078	0.00183201	12	0.00978389	0.00166712	12	0.00596094	0.0010725	36	0.0103095	0.00123087	12	0.0124796	0.0015142	12	0.0129103	0.00264098	12	0.0145946	0.00302882	12	0.0173587	0.0033717	12	0.0163438	0.00244778	12		0.00396582
0.0967	166.033	166.504	159.85	172.692	164.961	169.309								0.00435249	0.00647423	0.00138391	12	0.00692636	0.000931474	12	0.00818056	0.00166085	12	0.00908655	0.00148804	12	0.00552305	0.000982348	36	0.00987202	0.00109122	12	0.0116774	0.00149905	12	0.01212	0.00236599	12	0.0137728	0.00281967	12	0.0161207	0.00287372	12	0.0151495	0.00202341	12		0.00435249
0.29	186.155	177.458	184.96	194.141	182.682	178.189								0.00477685	0.00608001	0.00120549	12	0.00652325	0.00085457	12	0.00776163	0.00151625	12	0.00856589	0.00132963	12	0.00520451	0.000890598	36	0.00954816	0.00104222	12	0.0110888	0.00150841	12	0.011615	0.00224712	12	0.0131491	0.00266077	12	0.01513	0.00246825	12	0.0142259	0.00171927	12		0.00477685
0.999	198.616	190.788	199.342	201.216	201.388	193.673								0.00524259	0.00581905	0.00112036	12	0.00624445	0.000843534	12	0.00742335	0.00133932	12	0.00817364	0.00117178	12	0.00497345	0.000819751	36	0.00933213	0.00111582	12	0.0106467	0.00138105	12	0.0113249	0.00215255	12	0.0127143	0.00249607	12	0.0143354	0.00213172	12	0.0136765	0.00162494	12		0.00524259
2.997	199.758	198.501	195.182	201.426	195.982	201.083								0.00575373	0.00560545	0.00102301	12	0.00604738	0.000808483	12	0.00713337	0.00117854	12	0.00787008	0.00107706	12	0.0047875	0.000764077	36	0.00922057	0.00128815	12	0.0103263	0.00126458	12	0.0111644	0.00208723	12	0.012417	0.00231872	12	0.0138868	0.00211156	12	0.0133693	0.00163634	12		0.00575373
9.99	206.946	203.532	202.102	198.964	206.463	203.922								0.00631471	0.0054359	0.000899782	12	0.00589909	0.0007656	12	0.00689653	0.00109476	12	0.00771576	0.00107164	12	0.00463222	0.000707092	36	0.00919658	0.00149639	12	0.0101478	0.00124574	12	0.0111153	0.00202957	12	0.0122634	0.00218487	12	0.0136457	0.00215854	12	0.0131696	0.00165542	12		0.00631471
0							168.76	155.122	161.239	160.656	159.441	159.441		0.00693039	0.00531733	0.000789986	12	0.00582312	0.000742646	12	0.00675335	0.00102823	12	0.00764093	0.00102576	12	0.00452498	0.000672428	36	0.00923946	0.00168602	12	0.0100809	0.00124318	12	0.0111276	0.00197684	12	0.0122033	0.00202727	12	0.0134955	0.0021639	12	0.0130406	0.00171167	12		0.00693039
														0.00760609	0.00524429	0.000701224	12	0.00576543	0.000687457	12	0.00671303	0.00105321	12	0.00763425	0.000935139	12	0.00446296	0.000646545	36	0.00932702	0.00184391	12	0.0101123	0.0012311	12	0.0111919	0.0019098	12	0.0121802	0.00181855	12	0.0134988	0.00213357	12	0.0130464	0.00183609	12		0.00760609
Sup Fig 2e														0.00834768	0.0052448	0.000622246	12	0.00575015	0.000629194	12	0.00669546	0.000982216	12	0.00767335	0.000860765	12	0.00444103	0.000626785	36	0.00950374	0.00199181	12	0.010237	0.00124757	12	0.0113193	0.00187193	12	0.0122434	0.00162948	12	0.0136133	0.00204367	12	0.0131672	0.00197035	12		0.00834768
[WRNi] uM	HCT-116 WT			HCT116- WRN Halo										0.00916157	0.00529867	0.000560007	12	0.00579153	0.000598877	12	0.00680386	0.000952654	12	0.0077533	0.000773328	12	0.004449	0.000606021	36	0.00976603	0.00217884	12	0.0103936	0.0012489	12	0.0114943	0.00185017	12	0.0124512	0.00151856	12	0.0137733	0.00193391	12	0.0133218	0.00199835	12		0.00916157
0.000416	-1.22	0.55	0.259	-1.19	2.35	2.82								0.0100548	0.00539651	0.000516488	12	0.00588756	0.000601537	12	0.00697844	0.000960483	12	0.00784147	0.000658057	12	0.00448529	0.000590596	36	0.0101066	0.00241948	12	0.0105973	0.00128262	12	0.0116083	0.00172002	12	0.0127383	0.00145127	12	0.0139745	0.00184481	12	0.0134055	0.00186094	12		0.0100548
0.001248	1.75	1.48	1.54	0.733	0.96	0.478								0.0110351	0.00553671	0.000503312	12	0.0060328	0.000629997	12	0.00720064	0.00100338	12	0.00798643	0.000571949	12	0.00455431	0.000573817	36	0.0104611	0.00267548	12	0.0109087	0.00133063	12	0.0117596	0.00163656	12	0.0130516	0.00149182	12	0.0142363	0.00178002	12	0.0136037	0.00179664	12		0.0110351
0.003327	2.23	1.68	2.68	-0.331	1.23	0.819								0.0121111	0.00571477	0.000510537	12	0.00622646	0.000668849	12	0.00736372	0.000892142	12	0.00816889	0.000534105	12	0.00466984	0.000573314	36	0.0108088	0.00290532	12	0.0112786	0.00135997	12	0.0119581	0.00158795	12	0.0133248	0.00155428	12	0.0145312	0.00184785	12	0.0138611	0.00174465	12		0.0121111
0.00998	4.23	5.5	9.8	6.14	5.37	6.67								0.0132919	0.00591247	0.000514962	12	0.00644529	0.00069683	12	0.00757397	0.000837628	12	0.00839295	0.000553978	12	0.00481378	0.000605178	36	0.011139	0.00303834	12	0.0116914	0.00131711	12	0.0121928	0.00158772	12	0.013581	0.00161144	12	0.0148566	0.00197089	12	0.0141378	0.00169572	12		0.0132919
0.03223	12	12.3	13.4	21.3	15	13.5								0.0145878	0.00613745	0.000505743	12	0.00672338	0.000717839	12	0.00788608	0.000864958	12	0.00867326	0.000607938	12	0.00501286	0.00065688	36	0.0114206	0.00303249	12	0.0121125	0.00122922	12	0.0124566	0.00160257	12	0.0137689	0.00161825	12	0.0151527	0.00206939	12	0.0144382	0.00165533	12		0.0145878
0.09668	23.5	30.7	29.3	35	25.4	24.6								0.0160101	0.00640078	0.000495868	12	0.00701333	0.000700235	12	0.00820586	0.000904878	12	0.00896786	0.00069567	12	0.00524669	0.000718057	36	0.0116274	0.00287554	12	0.0124784	0.00116967	12	0.0127132	0.00163551	12	0.0139285	0.00165243	12	0.0153365	0.00198584	12	0.0147351	0.00163379	12		0.0160101
0.29	54.4	59.9	56.3	56.8	51.8	58								0.0175711	0.00669099	0.000518542	12	0.0073138	0.000654758	12	0.00852004	0.000935698	12	0.00927824	0.000794447	12	0.00548415	0.000762752	36	0.0117585	0.0025991	12	0.0127395	0.00112429	12	0.0129575	0.00169967	12	0.0141221	0.00166986	12	0.0154756	0.00186506	12	0.0149938	0.00163357	12		0.0175711
0.999	87.4	81.3	81.6	85	88.7	90.2								0.0192842	0.00701532	0.000566582	12	0.00761657	0.000642607	12	0.00882028	0.000966128	12	0.00957024	0.000907823	12	0.0057325	0.000793818	36	0.0118052	0.00226259	12	0.0129323	0.00110729	12	0.013235	0.00177586	12	0.0142883	0.00168787	12	0.0155411	0.00169649	12	0.0151379	0.00156796	12		0.0192842
2.997	92.4	95	91.9	95	90	95.6								0.0211644	0.00736433	0.000631778	12	0.00787448	0.000684207	12	0.00906687	0.000938673	12	0.0098789	0.00100088	12	0.005974	0.000824691	36	0.0117771	0.00195376	12	0.0130353	0.0011483	12	0.0135494	0.00179435	12	0.0143608	0.00166918	12	0.0153479	0.00159139	12	0.0152252	0.00149783	12		0.0211644
9.99	106	94.1	91.6	102	100	93.9								0.0232279	0.00766464	0.000674326	12	0.00809467	0.000724218	12	0.00924016	0.000826002	12	0.0101489	0.00110407	12	0.0062247	0.000849207	36	0.0116729	0.00175749	12	0.0130198	0.00125074	12	0.01365	0.00196449	12	0.0143532	0.00162946	12	0.0149157	0.00153878	12	0.0152148	0.00144532	12		0.0232279
														0.0254926	0.00791816	0.000741707	12	0.00831774	0.000747406	12	0.00936729	0.000775619	12	0.010329	0.00114449	12	0.00650802	0.000857635	36	0.0115225	0.00168965	12	0.0129041	0.00136878	12	0.0135962	0.00208818	12	0.0142431	0.00159467	12	0.0145402	0.00150015	12	0.0151681	0.00139654	12		0.0254926
Sup Fig 2d														0.0279781	0.00814361	0.000873154	12	0.00851661	0.000776188	12	0.00945125	0.000761759	12	0.0104323	0.00115861	12	0.00680229	0.000867552	36	0.011309	0.00166471	12	0.0127183	0.00135913	12	0.0133418	0.0021607	12	0.0140676	0.00157439	12	0.014175	0.00148567	12	0.0150031	0.00132822	12		0.0279781
anti-WRN														0.0307059	0.00833652	0.000991136	12	0.00869033	0.000876797	12	0.00950896	0.000724939	12	0.0104966	0.00116701	12	0.00710569	0.000872801	36	0.0110535	0.00162988	12	0.0125333	0.00118536	12	0.0129076	0.00217374	12	0.0136817	0.00149912	12	0.0137287	0.00148232	12	0.0145856	0.00129024	12		0.0307059
														0.0336997	0.00849915	0.00101151	12	0.00880821	0.00100502	12	0.00949189	0.000785659	12	0.010562	0.00114915	12	0.00737017	0.000832383	36	0.0107925	0.00159009	12	0.0122336	0.00111709	12	0.0124301	0.00203234	12	0.0131271	0.00141358	12	0.0132069	0.0014424	12	0.0139499	0.00126615	12		0.0336997
														0.0369854	0.00862919	0.000883027	12	0.0088483	0.00108196	12	0.0094105	0.000806552	12	0.0105852	0.00105161	12	0.00757326	0.000737595	36	0.010553	0.00153739	12	0.0118035	0.00113694	12	0.0119581	0.0019011	12	0.0125483	0.00144196	12	0.0125667	0.00133421	12	0.0132256	0.00120764	12		0.0369854
														0.0405914	0.00871453	0.000664277	12	0.00888671	0.00113848	12	0.00929045	0.000805416	12	0.0105106	0.000888846	12	0.00773941	0.000658184	36	0.0102725	0.00144148	12	0.0111914	0.00106229	12	0.0114903	0.00180828	12	0.0119413	0.001461	12	0.0119034	0.00124466	12	0.0124276	0.00113881	12		0.0405914
														0.044549	0.00867283	0.000497688	12	0.00886985	0.0011499	12	0.00920886	0.000797789	12	0.0103757	0.000728257	12	0.00789957	0.000598474	36	0.00997992	0.00135774	12	0.010622	0.00104743	12	0.0110344	0.00173395	12	0.0113428	0.00146208	12	0.0111041	0.00106344	12	0.0116151	0.0010845	12		0.044549
														0.0488925	0.00847807	0.000505865	12	0.00886516	0.00109398	12	0.00910338	0.000859572	12	0.0101706	0.000561727	12	0.00800402	0.000573793	36	0.00968105	0.00129702	12	0.0101094	0.00111947	12	0.0105978	0.0016663	12	0.0107318	0.00143703	12	0.0104069	0.000867582	12	0.0107391	0.000956527	12		0.0488925
														0.0536595	0.00827259	0.00066572	12	0.00887062	0.000968101	12	0.00893721	0.000971265	12	0.00992058	0.00040597	12	0.00807748	0.000589538	36	0.00940484	0.00126004	12	0.00975185	0.000936028	12	0.0100884	0.00160635	12	0.0100677	0.00140418	12	0.00971725	0.000769815	12	0.00984308	0.000860721	12		0.0536595
														0.0588912	0.00809691	0.000761294	12	0.00882084	0.000778981	12	0.00875065	0.000947983	12	0.00964406	0.000367683	12	0.0081049	0.000582822	36	0.00913747	0.00124611	12	0.00939493	0.000778746	12	0.0095569	0.00161174	12	0.00940086	0.00130151	12	0.00904973	0.000826131	12	0.00901404	0.00090316	12		0.0588912
														0.064633	0.00796608	0.000772921	12	0.00872676	0.000615608	12	0.00859282	0.000932649	12	0.00928519	0.000434576	12	0.00809116	0.000558157	36	0.00876376	0.00123105	12	0.00898179	0.000655919	12	0.00903769	0.00159986	12	0.00874333	0.00118252	12	0.00840972	0.000959768	12	0.00825508	0.000892372	12		0.064633
														0.0709347	0.00786378	0.000796505	12	0.00848484	0.00069371	12	0.00844467	0.000955856	12	0.0088862	0.000528715	12	0.00804388	0.000554374	36	0.00830747	0.00121558	12	0.00846047	0.000577899	12	0.00849717	0.00154861	12	0.00811865	0.00109944	12	0.00782087	0.00106709	12	0.00755516	0.000928948	12		0.0709347
														0.0778507	0.00772627	0.000882851	12	0.00835182	0.000640664	12	0.00831483	0.000942441	12	0.0084603	0.000589608	12	0.00799213	0.000581508	36	0.00788538	0.00119449	12	0.00791241	0.000490088	12	0.00799794	0.00143263	12	0.0075929	0.00105853	12	0.00733235	0.0010871	12	0.00690407	0.000984965	12		0.0778507
														0.0854411	0.00756869	0.00089663	12	0.00821913	0.000719044	12	0.00817741	0.00085895	12	0.00797533	0.000629783	12	0.00790815	0.000599199	36	0.00751235	0.00110476	12	0.00739848	0.000429048	12	0.00758658	0.00128397	12	0.00718052	0.00109409	12	0.00681322	0.00101859	12	0.00642664	0.000879781	12		0.0854411
														0.0937715	0.00743558	0.00086909	12	0.0080029	0.000794081	12	0.00796972	0.000719687	12	0.00754	0.000607292	12	0.00774962	0.00064967	36	0.00714488	0.00104849	12	0.0069911	0.000395581	12	0.00724042	0.00115401	12	0.00682652	0.00114346	12	0.00633272	0.000929151	12	0.00607694	0.000775627	12		0.0937715
														0.102914	0.00733542	0.0008863	12	0.0077414	0.000884985	12	0.00768794	0.000685231	12	0.00720485	0.000575204	12	0.00757751	0.000729874	36	0.00686894	0.000981638	12	0.0067017	0.000465103	12	0.0069309	0.0011409	12	0.00650482	0.00109992	12	0.00589897	0.000812466	12	0.00583878	0.000768444	12		0.102914
														0.112948	0.00731803	0.000926336	12	0.00744042	0.000891049	12	0.00729982	0.000664077	12	0.00693286	0.000459029	12	0.00739388	0.00078576	36	0.0066625	0.000935571	12	0.00649306	0.000543474	12	0.00665738	0.00113438	12	0.00623354	0.00102912	12	0.00556032	0.00070509	12	0.00564233	0.000717044	12		0.112948
anti-GAPDH														0.12396	0.00726194	0.000987749	12	0.00718679	0.000850481	12	0.00695804	0.000639073	12	0.00673044	0.000410714	12	0.00724737	0.000846148	36	0.00651868	0.00091453	12	0.00629626	0.000581357	12	0.00643863	0.00113008	12	0.00598586	0.000920251	12	0.00534421	0.000604507	12	0.00552906	0.00070737	12		0.12396
														0.136046	0.00719924	0.00103113	12	0.00699978	0.000800077	12	0.00672038	0.000685853	12	0.00660669	0.000510615	12	0.00711621	0.000855564	36	0.00641157	0.000885392	12	0.0061549	0.000601003	12	0.00623253	0.00107624	12	0.00576766	0.000772167	12	0.00521394	0.000549258	12	0.00545231	0.000758205	12		0.136046
														0.149311	0.00712502	0.00100666	12	0.00684816	0.000726103	12	0.00670696	0.000724179	12	0.00655013	0.000733164	12	0.00703275	0.000842504	36	0.00634325	0.00086997	12	0.006119	0.00059417	12	0.00606567	0.000961944	12	0.00560907	0.000614336	12	0.00511004	0.000420203	12	0.00539889	0.000741216	12		0.149311
														0.163868	0.00712071	0.000975672	12	0.00676239	0.000707813	12	0.00681279	0.000792946	12	0.00654642	0.000822911	12	0.00703067	0.000870335	36	0.00627952	0.000836193	12	0.00604503	0.000569284	12	0.00596061	0.000837331	12	0.00549864	0.00062602	12	0.00516671	0.000391967	12	0.00538521	0.0006844	12		0.163868
														0.179845	0.00720344	0.00100054	12	0.00672691	0.000669057	12	0.00688233	0.000864439	12	0.0066391	0.000864332	12	0.00718125	0.000910238	36	0.0062031	0.000679998	12	0.005943	0.000554032	12	0.00594654	0.000722009	12	0.00548691	0.000750072	12	0.00529475	0.000477592	12	0.0054948	0.000702912	12		0.179845
														0.19738	0.00733906	0.000937102	12	0.00679978	0.000655257	12	0.00694259	0.000854854	12	0.00682293	0.000971623	12	0.00740118	0.000968789	36	0.00634025	0.000648405	12	0.00601806	0.000430495	12	0.00605849	0.000690434	12	0.00553686	0.000845265	12	0.00551659	0.000730169	12	0.00572052	0.000710254	12		0.19738
														0.216624	0.00750343	0.000738164	12	0.00703135	0.000740713	12	0.00716616	0.000811988	12	0.00715323	0.000985208	12	0.00762937	0.00102444	36	0.00663316	0.000687718	12	0.00634793	0.000431973	12	0.00625792	0.000725472	12	0.00574877	0.000920355	12	0.00580495	0.000914228	12	0.00609471	0.000766094	12		0.216624
														0.237745	0.00769743	0.00062538	12	0.00735833	0.000878311	12	0.00737962	0.000764056	12	0.00763649	0.00100033	12	0.00792646	0.0010415	36	0.00705611	0.000840139	12	0.00668425	0.000440733	12	0.00658031	0.000676836	12	0.0061128	0.000981703	12	0.00610816	0.000977902	12	0.00658006	0.000995351	12		0.237745
														0.260925	0.00797907	0.000563283	12	0.00774907	0.000895973	12	0.00772193	0.000800762	12	0.00812497	0.000930291	12	0.00831329	0.000938513	36	0.00747091	0.000993506	12	0.00704649	0.000480853	12	0.00695026	0.000617028	12	0.00640704	0.000945493	12	0.0064391	0.000933042	12	0.00699265	0.00118943	12		0.260925
														0.286365	0.00848023	0.000663483	12	0.00829722	0.0010403	12	0.00813934	0.000895354	12	0.00871709	0.000793295	12	0.00887138	0.000816988	36	0.0079694	0.00122542	12	0.00748307	0.000564926	12	0.00741062	0.000627482	12	0.00678702	0.000831678	12	0.00680562	0.00086802	12	0.00734512	0.0012272	12		0.286365
														0.314285	0.00923096	0.000843929	12	0.008982	0.00117491	12	0.00858876	0.000902675	12	0.00932898	0.000687305	12	0.00958764	0.000753442	36	0.00843391	0.00127479	12	0.00789101	0.000739443	12	0.00798537	0.000634915	12	0.00711513	0.000784639	12	0.00727166	0.000906977	12	0.00744172	0.00106065	12		0.314285
														0.344927	0.00996606	0.000870322	12	0.00968205	0.00101777	12	0.00911182	0.00076818	12	0.00988822	0.00069033	12	0.0102802	0.000864256	36	0.008977	0.0011535	12	0.00840002	0.000923495	12	0.00856199	0.000558177	12	0.00763305	0.000828285	12	0.00757512	0.00100207	12	0.0076551	0.00109555	12		0.344927
														0.378557	0.01059	0.000916267	12	0.0104094	0.00074849	12	0.00969372	0.000722458	12	0.0103348	0.000913665	12	0.0108693	0.000979271	36	0.00965991	0.00105584	12	0.00899478	0.00115398	12	0.00904201	0.000533564	12	0.00821754	0.00107338	12	0.00768491	0.00103606	12	0.00803642	0.00119127	12		0.378557
														0.415466	0.0113393	0.000864083	12	0.0113244	0.000573753	12	0.010363	0.000794507	12	0.0108417	0.00100263	12	0.0116014	0.001112	36	0.0103505	0.000938049	12	0.00962156	0.00130828	12	0.0093275	0.000569978	12	0.00885128	0.00122428	12	0.00787829	0.00100001	12	0.00833	0.0011183	12		0.415466
														0.455973	0.0121431	0.000999407	12	0.0122423	0.000834722	12	0.0111277	0.000600384	12	0.0114473	0.000973135	12	0.0123912	0.00117543	36	0.0111353	0.000761457	12	0.010278	0.00141509	12	0.00977577	0.000668178	12	0.00957219	0.00138311	12	0.00828211	0.000917092	12	0.00869766	0.00102075	12		0.455973
														0.50043	0.0130453	0.00136098	12	0.0131268	0.000800525	12	0.0121191	0.00042338	12	0.0122079	0.000920895	12	0.0133184	0.00119404	36	0.0120132	0.000931824	12	0.0110042	0.00135726	12	0.0102809	0.00074542	12	0.0102198	0.00130272	12	0.00894132	0.000906674	12	0.0092025	0.000826497	12		0.50043
														0.549221	0.0139409	0.00143558	12	0.0140198	0.000885873	12	0.0132746	0.000681568	12	0.0130342	0.000987757	12	0.0144973	0.00158147	36	0.0129466	0.00120385	12	0.0118308	0.00110315	12	0.0110223	0.00105353	12	0.0110246	0.00109656	12	0.0094349	0.000878015	12	0.00983224	0.000918349	12		0.549221
														0.60277	0.0150169	0.0014483	12	0.0149185	0.00106109	12	0.0143598	0.00116754	12	0.0139986	0.000989415	12	0.0155089	0.00155406	36	0.0138162	0.0013453	12	0.0127625	0.000834322	12	0.0116523	0.00118571	12	0.0119608	0.000989239	12	0.0102866	0.00117489	12	0.0105887	0.000878304	12		0.60277
														0.661539	0.0162655	0.00162257	12	0.0158337	0.00107999	12	0.0154766	0.00124078	12	0.0150967	0.00110855	12	0.0164467	0.00142475	36	0.0144737	0.00150502	12	0.0136571	0.00104653	12	0.0122559	0.00110974	12	0.0129266	0.00115609	12	0.0111091	0.00138117	12	0.011299	0.000911624	12		0.661539
														0.726038	0.0175055	0.00179636	12	0.016889	0.000938541	12	0.016646	0.00119515	12	0.0159886	0.00132011	12	0.0176135	0.00130811	36	0.0150916	0.00166725	12	0.0144845	0.00120236	12	0.0131009	0.00113324	12	0.0137144	0.00131308	12	0.0117392	0.00139889	12	0.0121121	0.00111016	12		0.726038
														0.796826	0.0190113	0.00158186	12	0.0184244	0.0012582	12	0.0178254	0.00102359	12	0.0169781	0.00140061	12	0.0190481	0.00128584	36	0.0157272	0.00179424	12	0.0153283	0.00106195	12	0.0142338	0.00121691	12	0.0145599	0.00139059	12	0.0125309	0.00124059	12	0.0131002	0.0011991	12		0.796826
														0.874516	0.0208668	0.00153025	12	0.0202775	0.00173148	12	0.0194126	0.00117069	12	0.0183059	0.00139168	12	0.0207237	0.00137223	36	0.0164919	0.00195805	12	0.0165326	0.00105681	12	0.0155546	0.00145421	12	0.0154056	0.00146962	12	0.0136283	0.00115899	12	0.014132	0.00136305	12		0.874516
														0.95978	0.0232222	0.00158822	12	0.0222803	0.00171317	12	0.021512	0.00139195	12	0.0199135	0.00144654	12	0.0229964	0.00165316	36	0.017825	0.00220275	12	0.0180834	0.00101056	12	0.0170383	0.00191568	12	0.0164314	0.0016608	12	0.0148485	0.000925721	12	0.0153149	0.00161816	12		0.95978
														1.05336	0.026232	0.00164024	12	0.0247494	0.0012425	12	0.0239204	0.00192378	12	0.0218645	0.00133269	12	0.0259834	0.00206556	36	0.0195566	0.00222839	12	0.0196963	0.00114541	12	0.0186688	0.00252053	12	0.0174443	0.00177598	12	0.0163296	0.00132331	12	0.0168216	0.00195454	12		1.05336
														1.15606	0.0297292	0.0015561	12	0.02821	0.00134074	12	0.0265672	0.0020995	12	0.02468	0.0013881	12	0.0296132	0.00252754	36	0.0218434	0.0023391	12	0.0215876	0.00168096	12	0.0210933	0.0029259	12	0.0189673	0.00184726	12	0.0178016	0.00161574	12	0.0188212	0.00225828	12		1.15606
														1.26877	0.0339946	0.00183477	12	0.0323995	0.00140471	12	0.0304933	0.00214803	12	0.0282527	0.00135188	12	0.0340597	0.00303625	36	0.0248358	0.00269371	12	0.0239331	0.00236242	12	0.0238626	0.00319061	12	0.0212963	0.00199433	12	0.0196692	0.00197029	12	0.0211049	0.00234411	12		1.26877
														1.39248	0.0387366	0.00263096	12	0.0369639	0.0013779	12	0.0352567	0.00263402	12	0.0321645	0.00189346	12	0.0392131	0.00382803	36	0.028617	0.00329262	12	0.0269555	0.0032813	12	0.0269839	0.00286348	12	0.0243104	0.00227191	12	0.0217633	0.00246403	12	0.0232334	0.00233149	12		1.39248
														1.52824	0.0431742	0.00351058	12	0.0412303	0.00188394	12	0.0393015	0.00332633	12	0.0364251	0.0026381	12	0.0447357	0.0044169	36	0.0327356	0.00349666	12	0.0307926	0.0043034	12	0.030005	0.0023372	12	0.0271181	0.00247812	12	0.0244735	0.00261312	12	0.0255671	0.0031982	12		1.52824
														1.67724	0.046606	0.00363735	12	0.0452317	0.00217516	12	0.0421712	0.00381231	12	0.0393893	0.00265676	12	0.049237	0.00409052	36	0.0362558	0.00334233	12	0.0337829	0.00458504	12	0.0326386	0.00261348	12	0.0298427	0.00265388	12	0.0269155	0.00310966	12	0.027846	0.0031418	12		1.67724
														1.84077	0.0477675	0.00351526	12	0.0465355	0.00250206	12	0.0432179	0.00440518	12	0.0403052	0.00296771	12	0.0509402	0.00337044	36	0.0383776	0.002842	12	0.0349669	0.00419482	12	0.0336297	0.00382901	12	0.0314097	0.00325309	12	0.028225	0.00384462	12	0.0290206	0.00265029	12		1.84077
														2.02025	0.045515	0.00339084	12	0.0442003	0.00286097	12	0.0411265	0.00382447	12	0.0384811	0.00298863	12	0.0490934	0.00380893	36	0.0379612	0.00230632	12	0.0336714	0.00347867	12	0.0319767	0.00471417	12	0.0304114	0.00345977	12	0.0276368	0.00435483	12	0.028376	0.00314038	12		2.02025
														2.21722	0.0402222	0.00382235	12	0.0388423	0.00337058	12	0.03607	0.00378923	12	0.0339437	0.00250592	12	0.0433976	0.00501039	36	0.0343319	0.00292995	12	0.0300157	0.00234472	12	0.0282441	0.0048112	12	0.0270148	0.00349355	12	0.0249985	0.00477749	12	0.0252698	0.00340877	12		2.21722
														2.43339	0.031711	0.00388773	12	0.030578	0.0038936	12	0.0284935	0.00429374	12	0.0270183	0.00254035	12	0.0349367	0.00588357	36	0.0278747	0.00349033	12	0.0243161	0.00267511	12	0.0230555	0.0043055	12	0.0217515	0.00332852	12	0.0209059	0.00480847	12	0.0210274	0.00326642	12		2.43339
														2.67065	0.0221839	0.00335386	12	0.0218951	0.00370327	12	0.0208575	0.00383455	12	0.0194389	0.0028832	12	0.0254096	0.00574385	36	0.0204824	0.00369348	12	0.0177838	0.00308151	12	0.0171625	0.003593	12	0.0158609	0.00265618	12	0.0155689	0.00394719	12	0.0159359	0.00310369	12		2.67065
														2.93103	0.0140626	0.00222713	12	0.0143002	0.00294764	12	0.0141893	0.00292041	12	0.0130723	0.00256267	12	0.0167787	0.00466201	36	0.0137241	0.00323715	12	0.0120817	0.00297154	12	0.0115132	0.00247645	12	0.0106121	0.00180506	12	0.0105182	0.00281185	12	0.0109783	0.00210487	12		2.93103
														3.2168	0.0084685	0.00136276	12	0.00895412	0.00216102	12	0.00911532	0.00209683	12	0.00834628	0.00191073	12	0.0104068	0.00316122	36	0.00852745	0.00245685	12	0.00774364	0.00245548	12	0.00723083	0.00155372	12	0.00670881	0.00123556	12	0.00678494	0.00184588	12	0.00711794	0.00121785	12		3.2168
														3.53044	0.00504009	0.000966855	12	0.00540133	0.00136186	12	0.00552806	0.00125726	12	0.00510586	0.0013945	12	0.00623028	0.00192436	36	0.00519578	0.00149852	12	0.00479661	0.00166971	12	0.00432176	0.000918399	12	0.0042883	0.00090529	12	0.00431728	0.00111863	12	0.00459118	0.000737025	12		3.53044
														3.87465	0.00306951	0.000713806	12	0.00323455	0.000876801	12	0.00336721	0.000702901	12	0.00315057	0.000929961	12	0.00369932	0.00109107	36	0.00315744	0.00091405	12	0.00300166	0.000951291	12	0.00262105	0.0005286	12	0.00279033	0.000669659	12	0.00286729	0.00065064	12	0.00300105	0.000643161	12		3.87465
														4.25242	0.00199527	0.000516314	12	0.00209457	0.000624444	12	0.00214102	0.000488632	12	0.00208712	0.000588808	12	0.00231537	0.000594731	36	0.00203495	0.000561659	12	0.00191919	0.00049878	12	0.00165412	0.000279232	12	0.00186503	0.000434542	12	0.00200587	0.000435774	12	0.00207221	0.000534991	12		4.25242
														4.66703	0.00138918	0.000365211	12	0.00145119	0.000449369	12	0.00148359	0.000381731	12	0.0014672	0.000357004	12	0.00158682	0.000393428	36	0.00143705	0.000361552	12	0.00131284	0.000289411	12	0.00113422	0.000173342	12	0.00134086	0.000286552	12	0.00148792	0.00042382	12	0.00147766	0.000375524	12		4.66703
														5.12206	0.00104506	0.000297064	12	0.00107614	0.000354008	12	0.00111026	0.000296251	12	0.00109132	0.000229757	12	0.00116996	0.000284108	36	0.00110231	0.00027114	12	0.00096888	0.000184139	12	0.00085513	0.000122603	12	0.00103833	0.000221559	12	0.00115335	0.000400394	12	0.00112012	0.00027779	12		5.12206
														5.62145	0.000825661	0.000258553	12	0.000831982	0.000282196	12	0.000859048	0.000233423	12	0.000855075	0.000181878	12	0.00090818	0.000213898	36	0.000892172	0.000249272	12	0.000761685	0.000125011	12	0.000691129	0.000104852	12	0.000818742	0.000177769	12	0.000907806	0.000314661	12	0.000889628	0.000211846	12		5.62145
														6.16954	0.000663552	0.000230469	12	0.000650398	0.000224827	12	0.000682998	0.000201647	12	0.000692008	0.000172152	12	0.000725687	0.000174361	36	0.000729632	0.00024094	12	0.000625433	0.000104283	12	0.000570658	9.48981e-05	12	0.000661796	0.000161762	12	0.000720017	0.000218554	12	0.000725477	0.000168757	12		6.16954
														6.77106	0.00052854	0.000199098	12	0.000530523	0.000190231	12	0.00054994	0.000182064	12	0.000562151	0.000163181	12	0.000580288	0.000153254	36	0.000592316	0.000204361	12	0.000516682	9.75748e-05	12	0.000471008	8.21075e-05	12	0.000538624	0.000150078	12	0.000567819	0.00015303	12	0.000590447	0.000146027	12		6.77106
														7.43123	0.000419159	0.000163511	12	0.000427214	0.000151373	12	0.000442422	0.000151117	12	0.000444173	0.000131385	12	0.000454193	0.000125716	36	0.000478003	0.000167637	12	0.000423333	9.9674e-05	12	0.00038358	7.47669e-05	12	0.000425616	0.000125676	12	0.000448031	0.000118222	12	0.000473526	0.00011107	12		7.43123
														8.15576	0.000330039	0.000127795	12	0.000327008	0.000111627	12	0.000346631	0.000115128	12	0.000345057	0.000104987	12	0.000353043	9.7633e-05	36	0.000374194	0.000126094	12	0.000343717	9.66873e-05	12	0.000306059	6.43419e-05	12	0.000328906	9.4693e-05	12	0.000356448	0.000104165	12	0.00037493	8.45928e-05	12		8.15576
														8.95094	0.000256254	9.85407e-05	12	0.000248971	7.67642e-05	12	0.000265997	8.64111e-05	12	0.000263567	7.7851e-05	12	0.000275253	7.84966e-05	36	0.000286129	8.78661e-05	12	0.000269072	7.86964e-05	12	0.000237907	4.79472e-05	12	0.000249596	6.53588e-05	12	0.000281363	8.74464e-05	12	0.000294586	7.05563e-05	12		8.95094
														9.82365	0.000199094	7.2849e-05	12	0.000192202	5.41437e-05	12	0.000205711	6.54801e-05	12	0.00020291	5.65831e-05	12	0.000215287	6.36182e-05	36	0.000221829	6.3572e-05	12	0.000204317	5.43917e-05	12	0.000190725	3.76425e-05	12	0.000190549	4.43295e-05	12	0.000217042	6.41407e-05	12	0.00022525	5.42867e-05	12		9.82365
														10.7814	0.000155796	5.63518e-05	12	0.000150692	4.2099e-05	12	0.000161415	4.98711e-05	12	0.000157845	3.95099e-05	12	0.000169658	5.18363e-05	36	0.000174247	4.87725e-05	12	0.000157898	3.80867e-05	12	0.000155421	3.31075e-05	12	0.000146956	3.07196e-05	12	0.000167327	4.56342e-05	12	0.000173821	4.12923e-05	12		10.7814
														11.8326	0.000123741	4.51909e-05	12	0.000120399	3.53574e-05	12	0.000127984	3.86313e-05	12	0.000124579	2.89951e-05	12	0.000135276	4.43143e-05	36	0.000138358	4.0228e-05	12	0.000123979	2.87638e-05	12	0.000127724	3.0242e-05	12	0.000115704	2.3265e-05	12	0.000130368	3.25543e-05	12	0.000135013	2.88723e-05	12		11.8326
														12.9863	9.96365e-05	3.74574e-05	12	9.46685e-05	2.53912e-05	12	0.000102177	3.04867e-05	12	9.8987e-05	2.19431e-05	12	0.000108478	3.81535e-05	36	0.000110863	3.43485e-05	12	9.78293e-05	2.13674e-05	12	0.000104107	2.65708e-05	12	9.15284e-05	1.7874e-05	12	0.000103132	2.45768e-05	12	0.00010583	2.14584e-05	12		12.9863
														14.2524	8.07593e-05	3.12151e-05	12	7.52452e-05	1.83987e-05	12	8.23002e-05	2.36225e-05	12	7.90662e-05	1.66655e-05	12	8.7856e-05	3.31418e-05	36	8.95986e-05	2.99073e-05	12	7.76344e-05	1.55324e-05	12	8.43574e-05	2.28526e-05	12	7.3237e-05	1.39084e-05	12	8.25113e-05	1.99545e-05	12	8.34528e-05	1.60125e-05	12		14.2524
														15.642	6.61349e-05	2.62102e-05	12	6.05165e-05	1.35154e-05	12	6.66932e-05	1.84457e-05	12	6.3779e-05	1.28045e-05	12	7.21069e-05	2.89961e-05	36	7.31773e-05	2.63765e-05	12	6.21336e-05	1.12473e-05	12	6.885e-05	1.99809e-05	12	5.92738e-05	1.08875e-05	12	6.68398e-05	1.6885e-05	12	6.64158e-05	1.19621e-05	12		15.642
														17.1671	5.47997e-05	2.22039e-05	12	4.93181e-05	1.01311e-05	12	5.4719e-05	1.45592e-05	12	5.21112e-05	9.99658e-06	12	5.98628e-05	2.5474e-05	36	6.04634e-05	2.33781e-05	12	5.02969e-05	8.13143e-06	12	5.67033e-05	1.7591e-05	12	4.843e-05	8.61036e-06	12	5.46654e-05	1.46054e-05	12	5.34867e-05	8.96792e-06	12		17.1671
														18.8409	4.59134e-05	1.89527e-05	12	4.07229e-05	7.78707e-06	12	4.54272e-05	1.16269e-05	12	4.30438e-05	7.92994e-06	12	5.01545e-05	2.24165e-05	36	5.0536e-05	2.07013e-05	12	4.1217e-05	6.0018e-06	12	4.7203e-05	1.54929e-05	12	4.00893e-05	6.96086e-06	12	4.53289e-05	1.27734e-05	12	4.36742e-05	6.78914e-06	12		18.8409
														20.6778	3.87778e-05	1.62571e-05	12	3.40061e-05	6.13258e-06	12	3.81021e-05	9.40678e-06	12	3.59177e-05	6.41829e-06	12	4.23874e-05	1.978e-05	36	4.26746e-05	1.82778e-05	12	3.42192e-05	4.52561e-06	12	3.9678e-05	1.36358e-05	12	3.35909e-05	5.73188e-06	12	3.80282e-05	1.12701e-05	12	3.6144e-05	5.24329e-06	12		20.6778
														22.6939	3.29926e-05	1.40368e-05	12	2.86947e-05	4.94124e-06	12	3.22165e-05	7.68954e-06	12	3.02293e-05	5.2294e-06	12	3.61234e-05	1.75051e-05	36	3.6328e-05	1.60974e-05	12	2.87288e-05	3.4845e-06	12	3.36321e-05	1.19947e-05	12	2.83948e-05	4.76672e-06	12	3.22388e-05	9.9821e-06	12	3.03113e-05	4.23428e-06	12		22.6939
														24.9065	2.82223e-05	1.22187e-05	12	2.44488e-05	4.0518e-06	12	2.74232e-05	6.36048e-06	12	2.56586e-05	4.32049e-06	12	3.10077e-05	1.55255e-05	36	3.11104e-05	1.416e-05	12	2.43377e-05	2.73644e-06	12	2.87119e-05	1.0552e-05	12	2.42022e-05	4.03827e-06	12	2.762e-05	8.86079e-06	12	2.57208e-05	3.57133e-06	12		24.9065
														27.3349	2.42927e-05	1.0686e-05	12	2.09832e-05	3.366e-06	12	2.34521e-05	5.33657e-06	12	2.19296e-05	3.61692e-06	12	2.67722e-05	1.37917e-05	36	2.67822e-05	1.24411e-05	12	2.07892e-05	2.18099e-06	12	2.46641e-05	9.29003e-06	12	2.07883e-05	3.44666e-06	12	2.38772e-05	7.89072e-06	12	2.20269e-05	3.03914e-06	12		27.3349
														30	2.10075e-05	9.39276e-06	12	1.81101e-05	2.83589e-06	12	2.01555e-05	4.50687e-06	12	1.88676e-05	3.06058e-06	12	2.32275e-05	1.22677e-05	36	2.31638e-05	1.09209e-05	12	1.78736e-05	1.77247e-06	12	2.13027e-05	8.18985e-06	12	1.79738e-05	2.95308e-06	12	2.08131e-05	7.07107e-06	12	1.89968e-05	2.64818e-06	12		30
[truncated: 14 more columns]

## Sheet: Supplementary Fig 5
Sup Fig 5a						Sup Fig 5b						Sup Fig 5c			Sup Fig 5d				Sup Fig 5e						Sup Fig 5f				Sup Fig 5h						Supp Fig 5i (Related To figure 4G)
anti-WRN							WRN Protein levels					WRN Protein levels			anti-WRN-ETOPO-WRNi					Total WRN Protein levels						Ub	JF549(WRN)		anti-WRN						Lanes in the red boxes were not used
						[WRNi] uM	HCT-116 (MSI)					DMSO	WRNi							DMSO		WRNi			0	537.333	-382.667								anti-WRN
							1120.01	1197.9	1197.9			308.325	78.0623						Time(h)	Rep1	Rep2	Rep1	Rep2		1	584.963	-280.507
						10	1123.06	1187.9	1184.48			306.525	78.0508						0	100	100	100	100		2	512.411	16.535
						3.16456	1156.49	1204.97	1189.77			305.045	78.0503						0.5	95	99	85	90		3	620.093	18.04
						1.00144	1171.09	1225.88	1230.24			301.552	77.9785						1	95	93	71	60		4	687.91	214.427
						0.316912	1231.96	1249.97	1264.72			300.89	77.9734						2	85	90	45	32		5	635.671	135.373
						0.100289	1308.1	1296.3	1350.62			299.996	77.8625						4	79	85	7	12		6	875.655	60.312								anti-MCM3
						0.031737	1356.8	1385.6	1388.91			299.393	77.392						6	69	78	11	1		7	905.651	528.897
anti-yH2AX						0.010043	1384.12	1396.36	1425.23			298.264	77.3248												8	1052.35	534.481
						0.003178	1405.7	1413.76	1417.86			297.527	77.3173						Non-linear one-phase decay was fit into data to plot curves						9	1143.28	-81.749		anti-FBL
						0.001006	1401.64	1435.11	1447.66			297.102	77.2134												10	1290.46	-82.57
						0.000318	1409.19	1433.38	1421.54			296.517	77.2048		anti-GDPH										11	1548.84	359.108
							1400.16	1440	1440			295.96	76.8314												12	1762.71	-214.317								anti-ACTB
												295.752	76.7521												13	2195.45	187.716
												295.221	76.7421												14	2716.22	218.272
anti-GAPDH												294.692	76.7379												15	3591.96	470.436
												293.471	76.547												16	4812.34	876.297		anti-LMNB1
												293.297	76.0741												17	6021.01	908.689								anti-H3
												292.69	75.8086												18	7013.16	648.437
												291.708	75.8018												19	7890.81	400.734
												290.737	75.7921												20	8335.35	664.945
												289.953	75.7844		anti-WRN-CFZ-WRNi										21	8854.62	916.023
												289.941	75.7604												22	9234.37	575.156
												289.881	75.7198												23	9032.25	743.297
												289.376	75.1575												24	8087.78	646.616		anti-H3
												289.241	75.144												25	7320.58	886.44
												288.507	75.1419												26	6916.57	920.631
												288.13	75.1139												27	6908.98	830.746
												287.255	74.4763												28	6443.73	443.398
												285.813	74.4414												29	6072.38	681.3
												285.349	74.3897												30	5354.14	756.715
												282.945	74.3339												31	5102.26	550.182
												282.526	74.3136		anti-GDPH										32	4729.82	430.978
												282.374	74.1578												33	4813.6	603.849		anti-GAPDH
												280.688	74.1334												34	4837.43	462.24
												279.246	74.0885												35	5084.19	379.265
												277.511	74.0348												36	5403.39	804.706
												276.671	73.9137												37	6143.22	981.056
												276.32	73.9076												38	6876.96	1141.91
												276.1	73.9061												39	7339.33	923.55
												276.038	73.5604												40	7621.85	1077.95
												275.984	73.5287												41	7240.26	889.45
												275.94	73.3855												42	6748.86	878.423
												275.659	73.3354												43	6592.23	1207.16
												275.487	73.2468												44	6816.2	781.786
												275.188	73.2407												45	6966.81	905.514
												275.062	73.2142												46	8045.1	583.745
												274.861	73.1982												47	9226.46	1154.52
												274.312	73.1489												48	9804.97	1242.27
												274.311	72.4559												49	10175.7	672.907
												274.138	72.3409												50	9745.41	628.206
												273.859	72.2927												51	8513.66	601.794
												273.517	72.2499												52	7103.74	827.877
												273.255	72.0922												53	6187.04	626.155
												273.038	72.0738												54	5455.99	524.01
												272.991	72.0283												55	4898.07	587.641
												272.291	71.9146												56	4715.63	225.898
												272.208	71.8772												57	4301.73	600.274
												272.148	71.4441												58	4212.17	549.797
												272.143	71.3889												59	3957.82	511.786
												271.798	71.3602												60	4197.53	467.129
												271.793	71.2297												61	4156.4	763.742
												271.582	70.7587												62	4253.99	579.869
												271.581	70.7233												63	4280.12	773.808
												271.555	70.7083												64	4466.72	652.804
												271.142	70.5868												65	4569.31	745.8
												271.135	70.5491												66	4822.45	420.872
												271.109	70.5305												67	4600.9	627.906
												270.943	70.5106												68	4750.41	440.865
												270.861	70.4753												69	4674.72	707.972
												270.728	70.3019												70	5050.19	802.831
												270.663	70.2839												71	5126.53	451.618
												270.434	70.2837												72	5075.39	498.872
												270.138	70.2672												73	4974.91	524.882
												269.971	70.2476												74	4775.55	556.482
												269.656	70.2269												75	4697.01	604.873
												269.447	70.2197												76	4590.12	736.007
												269.291	70.2136												77	5098.79	668.33
												269.238	70.1238												78	5614.88	593
												269.201	69.8884												79	6163.56	670.376
												268.567	69.7019												80	6343.11	711.899
												268.38	69.6296												81	6404.55	915.678
												268.366	69.5905												82	6070.02	567.167
												268.056	69.4625												83	5213.9	405.665
												267.897	69.3961												84	4617.38	454.07
												267.69	69.3516												85	4044.85	506.418
												267.634	69.2316												86	3938.1	248.561
												267.523	69.1812												87	3766.92	201.361
												267.458	69.0674												88	3935.22	424.242
												267.339	69.0505												89	3685.38	318.85
												267.075	69.0233												90	3643.14	243.601
												267.048	68.958												91	3650.75	246.778
												266.93	68.946												92	3602.8	112.721
												266.894	68.7629												93	3576.2	292.927
												265.717	68.671												94	3626.92	119.029
												265.503	68.5914												95	3868.2	59.409
												265.351	68.5297												96	4074.38	12.114
												265.319	68.5095												97	4751.58	-37.524
												264.84	68.4855												98	5181.84	45.488
												264.831	68.4783												99	4727.16	-36.054
												264.742	68.4338												100	4112.9	-196.243
												264.654	68.4055												101	3363.14	-344.48
												264.412	68.3978												102	2534.4	-61.223
												264.395	68.3428												103	1910.15	-343.725
												264.278	68.207												104	1508.15	-205.605
												263.408	67.9708												105	1245.36	-227.049
												263.248	67.9502												106	863.932	-476.825
												263.083	67.8966												107	693.372	-395.135
												262.96	67.8912													10175.7	6609.55
												262.806	67.8669
												262.49	67.823
												262.36	67.7267
												262.235	67.6677
												261.741	67.5909
												261.685	67.559
												261.031	67.438
												260.81	67.4086
												260.123	67.3757
												260.01	67.2694
												259.851	67.2561
												259.714	67.2523
												259.225	67.1503
												258.848	66.7986
												258.782	66.708
												258.755	66.7048
												258.677	66.6964
												258.526	66.5478
												257.964	66.47
												257.78	66.4646
												257.717	66.309
												257.286	66.2071
												257.211	66.1877
												256.998	66.1819
												256.894	66.1481
												256.866	66.0575
												256.791	65.9804
												256.575	65.9552
												256.084	65.8712
												256.07	65.8596
												256.004	65.8445
												255.944	65.7521
												255.863	65.7175
												255.613	65.6948
												255.498	65.5544
												255.464	65.4696
												255.187	65.3348
												255.181	65.3182
												255.084	65.1013
												254.963	65.0782
												254.523	64.9164
												254.212	64.8376
												254.105	64.7954
												253.858	64.5585
												253.745	64.3881
												253.654	64.342
												253.337	64.3008
												253.244	64.257
												253.15	64.1583
												252.827	64.0896
												252.752	63.9365
												252.277	63.9213
												252.11	63.9005
												251.934	63.8967
												251.871	63.8931
												251.675	63.8533
												251.645	63.8488
												251.516	63.831
												251.478	63.7827
												251.336	63.7123
												251.257	63.6848
												251.004	63.6779
												250.676	63.5881
												250.593	63.5636
												250.577	63.5126
												250.514	63.4898
												250.354	63.3524
												250.256	63.3478
												250.201	63.3169
												249.935	63.2863
												249.695	63.2539
												249.667	63.2528
												249.423	63.2368
												249.407	63.1722
												249.31	63.1108
												249.254	62.9844
												248.73	62.9547
												248.643	62.934
												248.612	62.8159
												248.55	62.8055
												248.509	62.5022
												248.404	62.4922
												248.306	62.4208
												248.212	62.4098
												248.17	62.4037
												248.025	62.2999
												247.883	62.2625
												247.666	62.227
												247.275	62.1888
												247.213	62.0537
												247.113	62.035
												246.829	61.936
												246.484	61.9105
												246.472	61.8969
												246.423	61.8843
												246.16	61.8468
												245.995	61.7336
												245.813	61.6987
												245.57	61.5221
												245.557	61.4364
												245.186	61.1168
												244.947	61.0946
												244.851	61.0349
												244.767	60.9023
												244.63	60.8809
												244.321	60.8705
												244.318	60.8094
												244.022	60.7205
												243.907	60.7154
												243.701	60.566
												243.52	60.5448
												243.269	60.5383
												243.257	60.4646
												243.066	60.4459
												242.993	60.2532
												242.983	60.2219
												242.948	60.1962
												242.885	59.8927
												242.825	59.806
												242.804	59.7908
												242.584	59.7335
												242.503	59.7147
												242.496	59.6766
												242.441	59.6688
												242.417	59.5112
												241.898	59.3042
												241.864	59.1582
												241.828	59.1464
												241.618	59.0883
												241.57	59.0583
												241.461	59.0405
												241.148	58.846
												240.955	58.8141
												240.678	58.793
												240.544	58.7011
												240.311	58.6386
												240.217	58.3934
												240.114	58.3219
												240.025	58.3185
												239.952	58.1804
												239.885	58.1625
												239.492	58.1238
												239.421	58.11
												239.068	58.0642
												238.989	57.96
												238.881	57.9491
												238.775	57.9145
												238.774	57.9066
												238.726	57.7019
												238.708	57.6946
												238.46	57.4983
												238.349	57.498
												238.244	57.467
												238.145	57.4438
												238.045	57.4191
												237.986	57.3877
												237.8	57.3788
												237.737	57.3688
												237.252	57.338
												237.18	57.3318
												237.172	57.2668
												237.086	57.2485
												237.069	57.1276
												236.999	57.0148
												236.853	57.0054
												236.628	56.8336
												236.547	56.8221
												236.373	56.8102
												236.157	56.7318
												235.857	56.6505
												235.856	56.648
												235.648	56.6285
												235.637	56.5875
												235.527	56.5613
												235.299	56.3892
												235.297	56.3036
												234.894	56.234
												234.803	56.2173
												234.754	56.1958
												234.665	56.1671
												234.444	56.1086
												234.341	55.948
												234.258	55.92
												234.144	55.7753
												234.114	55.6642
												234.104	55.5914
												234.008	55.4712
												233.972	55.4419
												233.323	55.3962
												233.221	55.3451
												232.853	55.3226
												232.812	55.3104
												232.796	55.3041
												232.697	55.2551
												232.64	55.075
												232.62	54.8877
												232.549	54.8765
												232.504	54.828
												232.316	54.8024
												232.28	54.7699
												232.081	54.7146
												231.899	54.6758
												231.786	54.6741
												231.556	54.6085
												231.483	54.5713
												231.196	54.4248
												230.778	54.3978
												230.646	54.2571
												230.352	54.1824
												230.32	54.0779
												230.021	54.0524
												230.007	54.048
												229.847	53.9783
												229.161	53.8124
												228.953	53.7561
												228.486	53.6339
												228.478	53.4323
												228.185	53.4302
												228.179	53.3921
												228.155	53.1472
												228.112	53.1299
												228.053	53.0002
												227.185	52.9051
												226.948	52.877
												226.869	52.7819
												226.744	52.5831
												226.706	52.5716
												226.679	52.4647
												226.617	52.4423
												226.393	52.3077
												226.272	52.1899
												225.981	52.0896
												225.829	52.0837
												225.78	51.9851
												225.726	51.781
												225.68	51.7241
												225.644	51.7222
												225.61	51.606
												225.438	51.4889
												225.266	51.4701
												225.252	51.4701
												225.166	51.4591
												225.126	51.458
												225.074	51.4543
												224.698	51.4036
												224.599	51.3594
												224.542	51.2849
												224.439	51.2293
												224.384	50.9413
												224.348	50.8999
												224.142	50.7244
												224.104	50.5808
												223.797	50.4282
												223.463	50.3069
												223.39	50.1576
												223.359	50.0426
												223.089	50.0386
												222.974	50.0155
												222.077	49.9862
												221.988	49.9759
												221.887	49.8893
												220.813	49.8883
												220.686	49.8362
												220.541	49.8177
												220.429	49.7278
												220.37	49.7087
												220.251	49.3911
												220.055	49.14
												219.795	49.1375
												219.688	49.1312
												219.217	49.0513
												219.184	49.0109
												219.137	48.922
												219.061	48.8184
												219.052	48.8164
												218.977	48.7462
												218.939	48.6173
												218.231	48.5117
												218.157	48.5105
												217.452	48.3472
												217.289	48.2036
												216.694	47.9001
												215.861	47.8739
												215.771	47.8176
												215.6	47.5035
												215.45	47.4574
												215.136	47.3595
												214.854	47.2306
												214.778	47.2128
												214.771	46.889
												214.731	46.3882
												214.556	46.3321
												214.525	46.3016
												214.509	46.2412
												214.265	46.1455
												214.253	45.8773
												213.957	45.8038
												213.923	45.4813
												213.849	45.2118
												213.739	45.1919
												213.547	45.1177
												213.242	44.994
												213.081	44.8611
												212.839	44.7762
												212.792	44.7294
												212.562	44.6306
												212.556	44.595
												212.235	44.551
												211.922	44.4285
												211.901	44.0457
												211.789	43.9751
												211.781	43.8516
												211.766	43.7899
												211.761	43.7533
												211.084	43.6224
												210.769	43.515
												210.126	43.4266
												210.09	43.1628
												210	43.0167
												209.629	42.942
												209.482	42.5421
												209.199	42.4716
												209.164	41.4978
												208.878	41.1675
												208.605	41.0573
												208.396	41.011
												208.375	40.8369
												208.291	40.781
												208.269	40.7445
												208.151	40.6462
												208.135	40.4445
												207.606	40.2423
												207.566	39.8989
												207.092	39.8707
												207.021	39.8513
												206.282	39.6198
												206.164	39.4226
												205.403	39.2176
												205.3	39.0493
												204.954	38.8635
												204.918	38.7439
												204.72	38.5496
												204.408	38.4464
												204.337	38.3907
												203.651	38.0156
												203.274	37.929
												203.205	37.7102
												203.115	37.3517
												203.022	37.036
												202.988	36.4955
												202.524	36.2825
												202.1	36.1773
												201.759	36.1008
												201.254	35.925
												201.174	35.8557
												201.168	35.7552
												200.863	35.3394
												200.465	34.6033
												200.226	34.5497
												200.158	34.4044
												200.08	34.3888
												200.067	34.363
												200.063	34.3025
												199.742	33.9109
												199.019	33.8132
												197.791	33.6381
												197.644	33.4074
												197.344	32.9626
												197.248	32.6875
												197.055	32.5177
												197.04	32.4207
												196.668	32.3638
												196.58	32.1802
												196.392	32.0105
												196.374	31.7527
													31.7517
													31.4947
													31.256
												195.133	31.0237
												194.984	31.0013
												194.457	30.7765
												194.158	30.6583
													30.4855
													29.7471
												192.434	29.7388
												192.407	29.073
													28.9686
													28.9318
													28.1639
												191.266	28.0845
												191.196	27.9261
													27.9257
													27.5297
												190.233	26.759
												190.141	26.6924
													25.3264
													25.1425
													25.0709
													24.7129
													24.6952
												188.761	24.6814
													23.2416
													22.9553
													22.6747
												188.222	22.3413
													22.2501
													21.9714
													21.7819
												187.148	21.3922
												187.059	21.2411
													20.9431
												186.811

## Sheet: Supplementary Fig 6
Sup Fig 6a															Sup Fig 6b					Sup Fig 6c				Sup Fig 6d							Sup Fig 6f
Blue dashed boxes are relevant to this figure. Green dotted boxes are relevant to Figure 3a																Trapped WRN Signal				Trapped WRN Signal				Total WRN Signal
Lanes in red box were not used in this manuscript																DMSO	Etoposide	'5523		DMSO	Etoposide	E-0585523		DMSO	CFZ	p97i	WRNi	WRNi + CFZ	WRNi + p97i		anti-WRN
																2.66606	2.31482	11.9538		3.72399	2.50352	1.44297		1815.63	3297.83	2746.35	585.231	2029.54	1279.43
																5.68765	2.95391	12.4281		1.94271	3.71203	2.33032		1903.7	3801.73	3139.57	664.396	1650.58	1294.82
																2.68571	2.16206	12.9609		2.52614	3.89914	2.9352		1743.44	3542.1	2809.85	524.597	1562.22	1549.39
																3.10102	2.7977	11.6913		5.4353	1.1139	2.09588
																2.3719	2.51302	11.8651		0.547379	3.99633	3.32291		Sup Fig 6e
																1.37813	1.40807	12.7611		6.89355	5.1582	0.0190913		WRN Spot Density
																2.81643	2.46908	12.0493		2.78134	4.43551	5.01161		DMSO	CFZ	P97i	WRNi	WRNi + CFZ	WRNi + P97i		anti-GAPDH
																2.88217	2.39756	11.0243		2.02048	5.69654	5.77634		0.19749	0.20772	0.22279	0.14095	0.22828	0.20555
																1.20636	0.691278	11.0748		3.79658	0.175881	1.08665		0.14934	0.21915	0.23883	0.15021	0.20582	0.20836
																								0.18694	0.21023	0.22185	0.14435	0.21934	0.22699
																								0.18745	0.22503	0.22374	0.12816	0.23419	0.21132
																								0.19917	0.21571	0.2241	0.16447	0.23815	0.20931
																								0.2068	0.21437	0.21714	0.16247	0.23787	0.20569
																								0.20397	0.22252	0.21811	0.1519	0.23408	0.20787
																								0.18619	0.24041	0.23461	0.17395	0.23283	0.20679
																								0.16887	0.20556	0.20716	0.15974	0.22857	0.20439
																								0.17826	0.21273	0.20108	0.16386	0.2317	0.18758		anti-H3
																								0.16781	0.20962	0.19772	0.15779	0.21331	0.20948
																								0.1589	0.1953	0.19467	0.13262	0.23109	0.21435
																								0.21309	0.22126	0.21896	0.14024	0.21918	0.20235
																								0.21759	0.19807	0.21313	0.12718	0.21791	0.17599
																								0.21438	0.19688	0.19585	0.14041	0.21225	0.19132
																								0.20634	0.21661	0.21538	0.14345	0.23561	0.17303
																								0.2107	0.18205	0.19271	0.11709	0.15168	0.17064		anti-WRN(inputs)
																								0.22926	0.18051	0.19431	0.1279	0.15885	0.17623
																								0.22685	0.18241	0.21718	0.11768	0.16455	0.18917
																								0.21166	0.15183	0.19121	0.12817	0.16375	0.16311
																								0.21885	0.15571	0.15497	0.12793	0.17303	0.15121
																								0.21085	0.1436	0.14603	0.13343	0.18081	0.15386
																								0.20758	0.14848	0.15475	0.12731	0.18041	0.16719
																								0.21448	0.14113	0.14613	0.07912	0.18849	0.16265
																								0.20017	0.14441	0.14744	0.08384	0.17294	0.10852		anti-GAPDH(input)
																								0.19853	0.13672	0.14676	0.07169	0.18124	0.11941
																								0.19801	0.15181	0.15665	0.0953	0.17561	0.11588
																								0.2095	0.14713	0.15078	0.10439	0.14352	0.11762
																								0.18662	0.13141	0.16176	0.10316	0.14683	0.14257
																								0.20241	0.152	0.16567	0.11181	0.14387	0.13234
																								0.20086	0.1217	0.16135	0.10275	0.13549	0.12326
																								0.19136	0.14828	0.16801	0.08284	0.13171	0.12596
																								0.21927	0.15068	0.17012	0.09677	0.15353	0.12528
																								0.18927	0.15043	0.17551	0.12324	0.11615	0.1706		anti-H3 (input)
																								0.21291	0.1391	0.15696	0.1305	0.14966	0.14072
																								0.19439	0.15254	0.15092	0.13028	0.11277	0.13703
																								0.18792	0.13378	0.13787	0.11582	0.14672	0.1347
																								0.18345	0.13793	0.13703	0.08495	0.17103	0.13058
																								0.18651	0.13392	0.11304	0.0893	0.17047	0.127
																								0.18953	0.14214	0.11597	0.08492	0.17292	0.12822
																								0.19974	0.13339	0.1443	0.07912	0.17242	0.11291
																								0.19401	0.13451	0.14128	0.09464	0.17204	0.12469
																								0.19649	0.19361	0.15325	0.10024	0.16851	0.10633
																								0.19711	0.19407	0.16641	0.09526	0.16623	0.1212
																								0.18284	0.19432	0.17096	0.07435	0.10834	0.10115
																								0.19085	0.19909	0.12183	0.07809	0.11515	0.10268
																								0.18566	0.23351	0.14253	0.07675	0.11503	0.10598
																								0.17731	0.23897	0.15028	0.07394	0.11718	0.10554
																								0.12661	0.14526	0.13919	0.0878	0.12209	0.12577
																								0.13801	0.13479	0.12138	0.08725	0.15399	0.10787
																								0.13856	0.14854	0.11955	0.0985	0.13836	0.10553
																								0.12402	0.15226	0.12301	0.0991	0.13366	0.12163
																								0.1265	0.13877	0.12591	0.08395	0.10298	0.11779
																								0.13959	0.13559	0.1635	0.08407	0.10897	0.12006
																								0.13599	0.1529	0.13172	0.0986	0.10533	0.15825
																								0.13536	0.1246	0.13402	0.08126	0.10161	0.19606
																								0.1387	0.13038	0.14504	0.07486	0.12934	0.11956
																								0.13231	0.1455	0.14192	0.06545	0.13843	0.11123
																								0.16834		0.14641	0.07065	0.1339	0.11031
																								0.1904		0.13777	0.07347	0.12251	0.09689
																								0.20046		0.12475
																								0.16897
																								0.17377
																								0.17293
																								0.19839
																								0.19244
																								0.19698
																								0.18619
																								0.19257
																								0.17185
																								0.17284
																								0.17224
																								0.16447
																								0.15189
																								0.14062
																								0.13667
																								0.14489
																								0.14719
																								0.16099
																								0.14452
																								0.13736
																								0.11934
																								0.11725
																								0.12245
																								0.12131
																								0.12222
																								0.13201
																								0.13972
																								0.12897
																								0.13214
																								0.13384
																								0.16581
																								0.13489
																								0.10113
																								0.11633
																								0.11687
																								0.11358
																								0.12348
																								0.11785
																								0.13803
																								0.11129
																								0.16335
																								0.15721
																								0.10539
																								0.17391
																								0.15752
																								0.15758
																								0.13812
																								0.15007
																								0.18763
																								0.17354
																								0.19006
																								0.1556
																								0.13612
																								0.14295
																								0.14083
																								0.12577
																								0.16086
																								0.1451
																								0.13295
																								0.15503
																								0.1132
																								0.13615
																								0.12648
																								0.1068
																								0.10972
																								0.12837
																								0.14055
																								0.13383
																								0.14651
																								0.10755
																								0.1046
																								0.09689
																								0.10676
																								0.10379
																								0.11026
																								0.13685
																								0.11405
																								0.09091
																								0.09759
																								0.0964
																								0.09384
																								0.12188
																								0.11339
																								0.14584
																								0.12882
																								0.0992
																								0.10337
																								0.09786
																								0.0958
																								0.11597
																								0.12485
																								0.12678
																								0.11548
																								0.10372
																								0.11011
																								0.1089
																								0.09381
																								0.15917
																								0.16252
																								0.1527
																								0.14238
																								0.14142
																								0.132
																								0.13282
																								0.14966
																								0.15251
																								0.14989
																								0.14847
																								0.15442
																								0.13632
																								0.13046
																								0.14151
																								0.1215
																								0.0792
																								0.07949
																								0.0818
																								0.07771

[truncated: 4 more sheets: Supplementary Fig 7, Supplementary Fig 8, Supplementary Fig 9, Supplementary Fig 10]
